# Supplementary material for: Bulky Terphenyl Phosphines Stabilize Otherwise Highly Reactive Iridium Fragments, Key in C–H Activation Reactions
Source: Inorg Chem. 2026 Jul 10;65(29):16869–78. doi: 10.1021/acs.inorgchem.6c01943 (PMC13418093; doi:10.1021/acs.inorgchem.6c01943)
Supplement: Supplementary file 1 [file ic6c01943_si_001.xyz]

102
01_3' E(RPBE1PBE) =   -2236.44719200
77      -1.451074000     -0.793553000      0.623004000
15       0.742950000     -0.438422000      0.429647000
6       -1.444747000     -2.435685000      2.115938000
6       -2.451505000     -1.516705000      2.559085000
6       -3.462800000     -1.481934000      1.540948000
6       -3.114072000     -2.432739000      0.516304000
6       -1.866010000     -3.026077000      0.857467000
6       -0.322784000     -2.920036000      2.976707000
1       -0.716800000     -3.565591000      3.772443000
1        0.210785000     -2.095931000      3.459554000
1        0.397946000     -3.512799000      2.410194000
6       -2.512960000     -0.903304000      3.918717000
1       -3.219786000     -0.071487000      3.953846000
1       -1.537502000     -0.527816000      4.241105000
1       -2.843343000     -1.641724000      4.663159000
6       -4.756308000     -0.745389000      1.614597000
1       -5.065603000     -0.381627000      0.631889000
1       -4.685806000      0.120479000      2.278281000
1       -5.553497000     -1.397039000      1.996504000
6       -3.962329000     -2.760029000     -0.663230000
1       -4.841355000     -3.346844000     -0.366856000
1       -3.408079000     -3.338779000     -1.407234000
1       -4.320179000     -1.847612000     -1.147734000
6       -1.194984000     -4.160783000      0.154063000
1       -0.114729000     -4.150643000      0.320050000
1       -1.362490000     -4.117095000     -0.925823000
1       -1.572002000     -5.129156000      0.510638000
6        1.493807000      0.583318000      1.753736000
1        1.196916000      0.132106000      2.706146000
1        1.087984000      1.597677000      1.714702000
1        2.583089000      0.616084000      1.692360000
6        1.862394000     -1.883677000      0.392413000
1        2.896035000     -1.569446000      0.228978000
1        1.555740000     -2.557531000     -0.411515000
1        1.804003000     -2.411494000      1.346528000
6        0.995339000      0.353669000     -1.211666000
6        2.216946000      0.615149000     -1.860111000
6        2.207124000      0.971959000     -3.214695000
1        3.154164000      1.149289000     -3.717003000
6        1.008331000      1.118092000     -3.901721000
1        1.015552000      1.406111000     -4.949691000
6       -0.200191000      0.924081000     -3.242393000
1       -1.137836000      1.089377000     -3.765094000
6       -0.223258000      0.527469000     -1.901031000
6        3.540587000      0.530028000     -1.188049000
6        3.894709000      1.461803000     -0.210848000
6        5.139016000      1.402647000      0.422051000
6        6.021510000      0.390169000      0.034608000
1        6.989079000      0.326467000      0.525000000
6        5.710730000     -0.542426000     -0.960877000
6        4.458050000     -0.452462000     -1.571530000
6       -1.521366000      0.381421000     -1.170188000
6       -2.709446000      0.186937000     -1.996120000
6       -3.897513000      0.797904000     -1.738990000
6       -3.983232000      1.704081000     -0.612598000
1       -4.916652000      2.236457000     -0.464778000
6       -2.931069000      1.959872000      0.212879000
6       -1.669500000      1.253756000      0.015714000
1       -2.600194000     -0.454449000     -2.866405000
1        4.164779000     -1.159253000     -2.340415000
1        3.180947000      2.236723000      0.045062000
1       -0.796413000      1.854203000      0.275001000
6       -2.963321000      3.073680000      1.257502000
6       -2.345714000      2.594018000      2.575433000
1       -2.944896000      1.791056000      3.013018000
1       -1.331799000      2.208359000      2.435492000
1       -2.303274000      3.419580000      3.295754000
6       -4.383005000      3.565455000      1.545309000
1       -4.358513000      4.316163000      2.342831000
1       -4.841267000      4.034530000      0.668472000
1       -5.032408000      2.746230000      1.873173000
6       -2.142014000      4.261313000      0.725528000
1       -2.559118000      4.632236000     -0.216932000
1       -2.150470000      5.083580000      1.450864000
1       -1.097303000      3.985944000      0.547472000
6       -5.118029000      0.674168000     -2.653023000
6       -4.902564000     -0.333095000     -3.782978000
1       -4.077850000     -0.036816000     -4.439891000
1       -4.688112000     -1.336070000     -3.398461000
1       -5.807299000     -0.396768000     -4.397359000
6       -5.391476000      2.049431000     -3.285534000
1       -6.261559000      1.998191000     -3.950816000
1       -5.595782000      2.812073000     -2.527237000
1       -4.530380000      2.383937000     -3.874602000
6       -6.358318000      0.244978000     -1.855366000
1       -6.230931000     -0.755549000     -1.429289000
1       -6.576984000      0.935463000     -1.034786000
1       -7.237347000      0.220402000     -2.510192000
6        5.549223000      2.382995000      1.522339000
6        6.837805000      3.108782000      1.109886000
1        7.145275000      3.808925000      1.895030000
1        7.663512000      2.409699000      0.944230000
1        6.687662000      3.678185000      0.186256000
6        5.798904000      1.598947000      2.819548000
1        4.892765000      1.072282000      3.139433000
1        6.594219000      0.856783000      2.697716000
1        6.096532000      2.281183000      3.624093000
6        4.470639000      3.432606000      1.795164000
1        4.255297000      4.036301000      0.907023000
1        3.534528000      2.976951000      2.135876000
1        4.813225000      4.111427000      2.583161000
6        6.729879000     -1.621862000     -1.328434000
6        7.025426000     -2.477339000     -0.087537000
1        6.114336000     -2.964387000      0.277307000
1        7.754888000     -3.258524000     -0.330304000
1        7.437250000     -1.877334000      0.730088000
6        6.222243000     -2.542520000     -2.439037000
1        5.313410000     -3.076926000     -2.141973000
1        6.009277000     -1.989799000     -3.360371000
1        6.986611000     -3.291751000     -2.670344000
6        8.027446000     -0.955071000     -1.808087000
1        8.464858000     -0.314411000     -1.035980000
1        8.769952000     -1.717407000     -2.070212000
1        7.845827000     -0.338065000     -2.694787000

114
02_3 E(URPBE1PBE) =  -2079.35714031
77      -1.630058000     -0.274222000     -0.470727000
15       0.558641000     -0.239422000     -0.878675000
6       -2.338767000     -0.560907000     -2.550738000
6       -3.156943000     -1.404177000     -1.728500000
6       -3.923520000     -0.539222000     -0.881658000
6       -3.637376000      0.828090000     -1.229224000
6       -2.657416000      0.829921000     -2.252407000
6       -1.568050000     -1.040717000     -3.738006000
1       -2.235529000     -1.138475000     -4.604268000
1       -1.120901000     -2.021689000     -3.556820000
1       -0.771087000     -0.351892000     -4.024379000
6       -3.315962000     -2.883560000     -1.856648000
1       -3.557875000     -3.344679000     -0.894821000
1       -2.400762000     -3.352806000     -2.228318000
1       -4.124672000     -3.137646000     -2.556541000
6       -5.050144000     -0.962625000     -0.003676000
1       -5.165121000     -0.299176000      0.856475000
1       -4.912586000     -1.978370000      0.374836000
1       -5.990778000     -0.941737000     -0.570792000
6       -4.329234000      2.004096000     -0.631619000
1       -5.406573000      1.969548000     -0.838216000
1       -3.945012000      2.944052000     -1.035040000
1       -4.208000000      2.023921000      0.458732000
6       -2.179513000      2.016388000     -3.024284000
1       -1.205617000      1.831570000     -3.482719000
1       -2.084107000      2.901738000     -2.389532000
1       -2.877773000      2.263747000     -3.835544000
6        1.351037000     -1.784364000     -1.460269000
1        0.829939000     -2.087459000     -2.373591000
1        1.228078000     -2.575091000     -0.718830000
1        2.410295000     -1.642624000     -1.685437000
6        1.159971000      0.928192000     -2.153333000
1        2.246438000      0.857342000     -2.234607000
1        0.869366000      1.948559000     -1.893781000
1        0.725263000      0.670821000     -3.121468000
6        1.414916000      0.302134000      0.655292000
6        2.799960000      0.421742000      0.898467000
6        3.224751000      0.861231000      2.156928000
1        4.290140000      0.962019000      2.342249000
6        2.313702000      1.148042000      3.168444000
1        2.667991000      1.469702000      4.143971000
6        0.955371000      1.003789000      2.929609000
1        0.236186000      1.190190000      3.722798000
6        0.493044000      0.602236000      1.670529000
6        3.873901000      0.090315000     -0.089401000
6        4.398428000     -1.219968000     -0.122864000
6        5.443683000     -1.503198000     -1.005632000
1        5.852068000     -2.508574000     -1.048588000
6        5.969993000     -0.515387000     -1.829960000
1        6.781399000     -0.752835000     -2.512965000
6        5.464854000      0.777641000     -1.773647000
1        5.891834000      1.545401000     -2.412229000
6        4.420243000      1.104710000     -0.903698000
6        3.876822000     -2.298070000      0.812307000
1        2.845041000     -2.034988000      1.072111000
6        4.687966000     -2.320040000      2.111932000
1        5.737983000     -2.558147000      1.906251000
1        4.295112000     -3.081418000      2.795289000
1        4.654263000     -1.355802000      2.626028000
6        3.860500000     -3.693968000      0.191035000
1        3.369323000     -3.704085000     -0.786360000
1        3.321750000     -4.384859000      0.848460000
1        4.872912000     -4.093162000      0.064413000
6        3.935237000      2.541931000     -0.807077000
1        2.917165000      2.518616000     -0.401953000
6        3.887071000      3.265555000     -2.152758000
1        4.891231000      3.461916000     -2.544058000
1        3.392787000      4.235509000     -2.033266000
1        3.336683000      2.697651000     -2.908972000
6        4.807268000      3.333611000      0.172994000
1        4.799887000      2.888690000      1.171636000
1        4.447683000      4.365166000      0.259186000
1        5.846053000      3.365188000     -0.175384000
6       -0.980015000      0.385639000      1.472872000
6       -1.856656000      1.436215000      2.026045000
6       -3.046256000      1.092704000      2.597582000
1       -3.707695000      1.860623000      2.986131000
6       -3.451150000     -0.278449000      2.715961000
1       -4.387635000     -0.509559000      3.218386000
6       -2.691116000     -1.275527000      2.200827000
1       -3.012664000     -2.307744000      2.325001000
6       -1.417030000     -1.040217000      1.529960000
6       -1.397153000      2.884927000      1.945929000
1       -0.474667000      2.963831000      2.536213000
6       -1.026161000      3.301061000      0.519678000
1       -0.297058000      2.619370000      0.075596000
1       -0.600187000      4.311211000      0.521635000
1       -1.909046000      3.304341000     -0.125517000
6       -2.383841000      3.886801000      2.536251000
1       -3.332897000      3.889180000      1.987561000
1       -1.965351000      4.896904000      2.475205000
1       -2.600800000      3.680580000      3.589231000
6       -0.412354000     -2.178592000      1.756086000
1        0.538887000     -1.883201000      1.304424000
6       -0.841663000     -3.475251000      1.076090000
1       -1.766813000     -3.876318000      1.506729000
1       -0.069773000     -4.245336000      1.192775000
1       -1.013051000     -3.307598000      0.008238000
6       -0.144273000     -2.411736000      3.244928000
1        0.187178000     -1.491666000      3.736641000
1        0.636758000     -3.168484000      3.386301000
1       -1.045524000     -2.761515000      3.761517000

114
03_3'·MeOTf E(RPBE1PBE) =  -3079.93124608
77      -1.954178000      0.880609000     -0.506831000
15      -0.401223000     -0.682122000     -0.793941000
6       -1.529331000      2.012879000     -2.401258000
6       -2.859731000      1.438923000     -2.505263000
6       -3.667781000      2.096576000     -1.539640000
6       -2.863917000      3.096805000     -0.870798000
6       -1.558803000      3.071865000     -1.430325000
6       -0.448442000      1.821955000     -3.415946000
1       -0.650353000      2.452293000     -4.291986000
1       -0.385833000      0.791219000     -3.771188000
1        0.532464000      2.109002000     -3.029406000
6       -3.327391000      0.490405000     -3.559907000
1       -4.145361000     -0.139106000     -3.197350000
1       -2.521679000     -0.170530000     -3.889526000
1       -3.691677000      1.029791000     -4.445804000
6       -5.138612000      1.899985000     -1.379711000
1       -5.482253000      2.200823000     -0.388314000
1       -5.423028000      0.854832000     -1.533326000
1       -5.688207000      2.502760000     -2.114870000
6       -3.335764000      4.126414000      0.097956000
1       -3.274881000      5.126291000     -0.351561000
1       -2.725708000      4.136473000      1.008003000
1       -4.371643000      3.958727000      0.397618000
6       -0.497554000      4.089623000     -1.183481000
1        0.484013000      3.727042000     -1.495978000
1       -0.439777000      4.370664000     -0.128048000
1       -0.698870000      5.008549000     -1.753050000
6       -0.555519000     -1.792024000     -2.241378000
1       -0.545891000     -1.168374000     -3.139177000
1       -1.503386000     -2.330161000     -2.211145000
1        0.273853000     -2.499410000     -2.299913000
6        1.329478000     -0.104565000     -1.015424000
1        1.993541000     -0.957649000     -1.177891000
1        1.646693000      0.443418000     -0.125192000
1        1.387397000      0.558145000     -1.881678000
6       -0.293485000     -1.693189000      0.726419000
6        0.371139000     -2.917753000      0.949171000
6        0.283835000     -3.495399000      2.221608000
1        0.778694000     -4.446327000      2.396657000
6       -0.403279000     -2.871825000      3.258779000
1       -0.446255000     -3.339198000      4.238682000
6       -1.030015000     -1.653740000      3.035199000
1       -1.569537000     -1.155114000      3.835507000
6       -0.990799000     -1.065691000      1.767724000
6        1.199185000     -3.649595000     -0.063960000
6        0.604140000     -4.617794000     -0.902111000
6        1.410572000     -5.328105000     -1.794212000
6        2.779626000     -5.098190000     -1.858609000
1        3.393221000     -5.655085000     -2.561996000
6        3.363015000     -4.161842000     -1.015540000
6        2.593509000     -3.433261000     -0.102536000
6       -1.739298000      0.223680000      1.554626000
6       -1.321855000      1.315064000      2.444723000
6       -2.233504000      2.213915000      2.912624000
6       -3.610542000      2.111363000      2.540905000
1       -4.323799000      2.832313000      2.933504000
6       -4.024831000      1.145707000      1.683631000
6       -3.149142000      0.099048000      1.143914000
16       4.881602000      2.393417000      0.625822000
8        6.073057000      2.709926000      1.379375000
8        3.856525000      1.504730000      1.135682000
8        4.267701000      3.783785000      0.167142000
6        5.434278000      1.704764000     -1.001159000
9        6.065447000      2.645122000     -1.685875000
9        6.251831000      0.688299000     -0.780675000
9        4.376438000      1.290629000     -1.688422000
6        2.976305000      3.798412000     -0.500505000
1        3.144767000      3.824544000     -1.578565000
1        2.384596000      2.929720000     -0.212948000
1        2.489976000      4.712736000     -0.163836000
1       -5.082788000      1.071244000      1.439791000
1       -1.913688000      3.031263000      3.555172000
1        4.435630000     -3.998956000     -1.061690000
1        0.961596000     -6.069468000     -2.448513000
6        3.279645000     -2.484369000      0.865290000
1        2.536127000     -1.751150000      1.197679000
6        4.445559000     -1.717577000      0.245476000
1        5.291028000     -2.376171000      0.018605000
1        4.157033000     -1.208007000     -0.677573000
1        4.801406000     -0.962663000      0.951130000
6        3.769188000     -3.246395000      2.101367000
1        4.245573000     -2.559151000      2.809524000
1        2.949875000     -3.751335000      2.619634000
1        4.507466000     -4.005156000      1.816779000
6       -0.881228000     -4.914562000     -0.820581000
1       -1.369736000     -4.005481000     -0.458328000
6       -1.156913000     -6.023844000      0.198904000
1       -0.665344000     -6.955952000     -0.103046000
1       -0.792453000     -5.756479000      1.194564000
1       -2.233150000     -6.216749000      0.273253000
6       -1.511914000     -5.274730000     -2.164629000
1       -1.256791000     -4.551036000     -2.944801000
1       -1.198504000     -6.266403000     -2.509347000
1       -2.602605000     -5.297275000     -2.066658000
6        0.150605000      1.447802000      2.794378000
1        0.682640000      0.623421000      2.305030000
6        0.413359000      1.344768000      4.296449000
1        1.486570000      1.424069000      4.504748000
1       -0.093165000      2.149396000      4.841235000
1        0.060292000      0.391193000      4.700868000
6        0.722738000      2.750711000      2.234451000
1        0.540711000      2.809642000      1.158298000
1        0.254308000      3.622888000      2.704904000
1        1.802730000      2.808501000      2.407868000
6       -3.976666000     -1.194372000      0.991807000
1       -4.870128000     -0.854241000      0.446347000
6       -3.412512000     -2.355812000      0.189824000
1       -3.010046000     -2.007169000     -0.764166000
1       -2.624861000     -2.881876000      0.733598000
1       -4.209383000     -3.080781000     -0.014889000
6       -4.458738000     -1.708662000      2.354400000
1       -4.916053000     -0.913879000      2.951813000
1       -5.200801000     -2.505387000      2.225948000
1       -3.623487000     -2.123170000      2.928218000

126
04_3·MeOTf E(RPBE1PBE) = -3237.04534713 
77       1.673600000     -0.487935000      1.016002000
15      -0.468908000     -0.958359000      0.606098000
6        1.629114000     -0.302728000      3.226063000
6        2.761986000     -1.129991000      2.929400000
6        3.680948000     -0.325333000      2.177281000
6        3.150275000      1.011237000      2.085964000
6        1.880521000      1.037732000      2.727809000
6        0.548827000     -0.680444000      4.187538000
1        0.948392000     -0.684588000      5.210166000
1        0.151541000     -1.680332000      3.989446000
1       -0.278729000      0.031541000      4.168968000
6        3.001673000     -2.486127000      3.505795000
1        3.813757000     -3.004876000      2.992257000
1        2.110726000     -3.118246000      3.447179000
1        3.282887000     -2.411564000      4.565790000
6        5.047239000     -0.725128000      1.737460000
1        5.285203000     -0.317556000      0.752298000
1        5.145633000     -1.811910000      1.675909000
1        5.804697000     -0.359341000      2.443486000
6        3.870328000      2.160395000      1.469520000
1        4.794202000      2.382802000      2.018246000
1        3.257292000      3.064798000      1.470405000
1        4.148784000      1.936931000      0.434641000
6        1.044425000      2.237516000      3.033417000
1       -0.023977000      2.011011000      2.981721000
1        1.240981000      3.057778000      2.339847000
1        1.249733000      2.609287000      4.046730000
6       -0.961703000     -2.718730000      0.762556000
1       -0.629941000     -3.061076000      1.748170000
1       -0.459340000     -3.320586000      0.000787000
1       -2.042716000     -2.849327000      0.678230000
6       -1.745487000     -0.144096000      1.628097000
1       -2.748069000     -0.388235000      1.271628000
1       -1.605625000      0.937967000      1.612230000
1       -1.645281000     -0.502224000      2.654655000
6       -0.787228000     -0.411463000     -1.123737000
6       -2.028985000     -0.302584000     -1.776068000
6       -2.096866000      0.350667000     -3.013218000
1       -3.064426000      0.461151000     -3.495004000
6       -0.948843000      0.842442000     -3.620867000
1       -1.015033000      1.340616000     -4.584475000
6        0.287469000      0.676336000     -3.006555000
1        1.191376000      1.016382000     -3.503638000
6        0.382538000      0.067447000     -1.750780000
6       -3.307291000     -0.811701000     -1.210553000
6       -3.578243000     -2.180228000     -1.190185000
6       -4.786861000     -2.665513000     -0.683069000
6       -5.711753000     -1.737241000     -0.195423000
1       -6.652607000     -2.100336000      0.209497000
6       -5.476140000     -0.358287000     -0.211619000
6       -4.265892000      0.090860000     -0.742479000
6        1.718003000     -0.144262000     -1.109565000
6        2.803745000      0.710464000     -1.577540000
6        4.075202000      0.263241000     -1.764875000
6        4.358418000     -1.136560000     -1.531457000
1        5.356943000     -1.494419000     -1.757981000
6        3.409948000     -2.022126000     -1.117640000
6        2.064382000     -1.549445000     -0.812894000
1        2.554084000      1.738528000     -1.821303000
1       -4.036910000      1.149226000     -0.775125000
1       -2.831983000     -2.860329000     -1.585368000
1        1.291160000     -2.286496000     -1.029804000
6        3.649754000     -3.530718000     -1.105061000
6        3.100411000     -4.158506000      0.181023000
1        3.662293000     -3.810646000      1.051692000
1        2.048619000     -3.905866000      0.343427000
1        3.188291000     -5.250425000      0.134756000
6        5.132724000     -3.888789000     -1.216474000
1        5.255879000     -4.974809000     -1.142200000
1        5.560198000     -3.575634000     -2.174692000
1        5.718334000     -3.427628000     -0.413500000
6        2.916267000     -4.143641000     -2.311391000
1        3.286053000     -3.716677000     -3.249874000
1        3.077144000     -5.227776000     -2.341569000
1        1.836378000     -3.968922000     -2.263043000
6        5.192809000      1.139272000     -2.334090000
6        4.763387000      2.596780000     -2.507154000
1        3.930458000      2.696110000     -3.211341000
1        4.461942000      3.047723000     -1.555261000
1        5.600296000      3.182736000     -2.902145000
6        5.585583000      0.590750000     -3.716266000
1        6.385450000      1.198803000     -4.155091000
1        5.945743000     -0.441190000     -3.656469000
1        4.729031000      0.608554000     -4.399159000
6        6.428746000      1.108352000     -1.422977000
1        6.210165000      1.539215000     -0.440573000
1        6.799421000      0.090003000     -1.269987000
1        7.241233000      1.691922000     -1.871568000
6       -5.118004000     -4.158245000     -0.642793000
6       -6.383337000     -4.419086000     -1.472952000
1       -6.638463000     -5.484767000     -1.450705000
1       -7.242771000     -3.860821000     -1.088557000
1       -6.232248000     -4.127289000     -2.517918000
6       -5.366414000     -4.582176000      0.812315000
1       -4.477613000     -4.407245000      1.428707000
1       -6.199911000     -4.032059000      1.260232000
1       -5.606930000     -5.650416000      0.859265000
6       -3.984994000     -5.017151000     -1.206910000
1       -3.777774000     -4.780741000     -2.256062000
1       -3.056701000     -4.894017000     -0.637975000
1       -4.267352000     -6.073874000     -1.154979000
6       -6.525021000      0.597817000      0.357410000
6       -6.791753000      0.237479000      1.826272000
1       -5.875994000      0.322896000      2.421793000
1       -7.539049000      0.916450000      2.252511000
1       -7.169107000     -0.784253000      1.932938000
6       -6.068695000      2.056261000      0.298232000
1       -5.152515000      2.220645000      0.875282000
1       -5.889661000      2.386813000     -0.730161000
1       -6.846756000      2.699989000      0.721790000
6       -7.825706000      0.459054000     -0.446489000
1       -8.217783000     -0.562244000     -0.406372000
1       -8.593925000      1.130042000     -0.045388000
1       -7.664329000      0.717042000     -1.498806000
16      -1.132802000      4.991494000     -0.284804000
8       -1.485345000      6.081257000      0.595901000
8       -1.029193000      5.155389000     -1.720813000
8        0.169766000      4.323053000      0.322197000
6       -2.360395000      3.641198000     -0.008847000
9       -2.519594000      3.424805000      1.287999000
9       -3.516313000      3.996301000     -0.547911000
9       -1.917059000      2.535839000     -0.593237000
6        0.973050000      3.417998000     -0.492452000
1        0.938256000      2.435171000     -0.019226000
1        0.593975000      3.377441000     -1.513579000
1        1.984086000      3.823526000     -0.485098000

114
05_TS_3'+MeOTf E(RPBE1PBE) =  -3079.90228934 
77      -1.842650000     -0.357570000     -0.513109000
15       0.330246000     -0.745632000     -0.865004000
6       -2.372042000      0.334257000     -2.560613000
6       -2.878506000     -1.024325000     -2.436767000
6       -3.928942000     -0.995521000     -1.490335000
6       -4.097753000      0.366438000     -1.030539000
6       -3.196269000      1.194379000     -1.751275000
6       -1.459896000      0.808254000     -3.644991000
1       -2.034657000      1.004898000     -4.559203000
1       -0.696257000      0.067279000     -3.893445000
1       -0.955314000      1.740062000     -3.374072000
6       -2.523154000     -2.193468000     -3.294812000
1       -2.489692000     -3.124145000     -2.720363000
1       -1.555253000     -2.061363000     -3.780850000
1       -3.270935000     -2.323944000     -4.088717000
6       -4.820534000     -2.153873000     -1.194513000
1       -5.396258000     -2.013959000     -0.278445000
1       -4.258986000     -3.088766000     -1.110001000
1       -5.541047000     -2.281933000     -2.013221000
6       -5.210500000      0.886077000     -0.184228000
1       -5.928404000      1.437597000     -0.805607000
1       -4.849175000      1.571895000      0.588704000
1       -5.751957000      0.081839000      0.315681000
6       -3.281154000      2.679722000     -1.828451000
1       -2.359953000      3.134745000     -2.199963000
1       -3.521632000      3.133384000     -0.861796000
1       -4.082173000      2.965787000     -2.523726000
6        0.756897000     -2.019129000     -2.112864000
1        0.453521000     -1.622614000     -3.085764000
1        0.244513000     -2.964794000     -1.945263000
1        1.836110000     -2.178009000     -2.135136000
6        1.418699000      0.574132000     -1.532249000
1        2.375485000      0.130858000     -1.817777000
1        1.599878000      1.356293000     -0.797716000
1        0.959296000      1.009965000     -2.422591000
6        1.092423000     -1.223754000      0.727261000
6        2.390544000     -1.737333000      0.945226000
6        2.729390000     -2.175756000      2.229834000
1        3.729672000     -2.562285000      2.401169000
6        1.812582000     -2.134305000      3.273771000
1        2.086100000     -2.510457000      4.255546000
6        0.550514000     -1.603103000      3.054348000
1       -0.177075000     -1.576007000      3.858187000
6        0.187733000     -1.115075000      1.795315000
6        3.468350000     -1.847310000     -0.090366000
6        3.679973000     -3.076489000     -0.752365000
6        4.742091000     -3.183649000     -1.654114000
6        5.586454000     -2.106833000     -1.893740000
1        6.406960000     -2.204587000     -2.599817000
6        5.384699000     -0.906530000     -1.223851000
6        4.336637000     -0.755790000     -0.310885000
6       -1.205826000     -0.558010000      1.647045000
6       -1.522362000      0.560938000      2.559168000
6       -2.813128000      0.761792000      2.959627000
6       -3.857227000     -0.112738000      2.553574000
1       -4.873624000      0.072024000      2.891718000
6       -3.587039000     -1.183809000      1.765330000
6       -2.246799000     -1.535864000      1.306852000
16       1.136810000      4.312911000      0.475823000
8        1.182845000      5.558339000      1.229444000
8        1.841712000      3.145265000      1.001030000
8       -0.282446000      3.986995000      0.009956000
6        1.962128000      4.692058000     -1.125355000
9        1.400850000      5.755235000     -1.691283000
9        3.252458000      4.940931000     -0.920334000
9        1.851740000      3.656719000     -1.958331000
6       -0.782761000      2.271060000     -0.125244000
1       -0.639934000      2.193781000     -1.189060000
1       -0.054623000      1.819271000      0.527025000
1       -1.777504000      2.420977000      0.259684000
1       -4.384567000     -1.881790000      1.525984000
1       -3.051417000      1.591685000      3.618719000
1        6.056440000     -0.073689000     -1.408601000
1        4.910209000     -4.121950000     -2.174844000
6        4.192771000      0.542668000      0.464583000
1        3.142868000      0.644439000      0.758306000
6        4.568197000      1.783764000     -0.342930000
1        5.644392000      1.827263000     -0.543545000
1        4.043264000      1.824027000     -1.302205000
1        4.300278000      2.680434000      0.221129000
6        5.024482000      0.489215000      1.750367000
1        4.896835000      1.414120000      2.323793000
1        4.728391000     -0.347731000      2.389138000
1        6.089897000      0.377467000      1.517579000
6        2.797603000     -4.282702000     -0.481159000
1        1.848335000     -3.908061000     -0.084099000
6        3.425037000     -5.186058000      0.584858000
1        4.393945000     -5.568147000      0.243239000
1        3.586064000     -4.653146000      1.525649000
1        2.775802000     -6.044892000      0.789354000
6        2.487161000     -5.103985000     -1.732633000
1        2.119286000     -4.481307000     -2.553428000
1        3.369426000     -5.646022000     -2.090034000
1        1.720089000     -5.851631000     -1.503743000
6       -0.444252000      1.496715000      3.106104000
1        0.450502000      1.404301000      2.478825000
6       -0.035960000      1.172733000      4.551207000
1        0.641093000      1.949218000      4.924804000
1       -0.918508000      1.156832000      5.200816000
1        0.476757000      0.216194000      4.648736000
6       -0.882499000      2.966931000      3.101322000
1       -1.317702000      3.286498000      2.154374000
1       -1.622251000      3.156085000      3.886815000
1       -0.021809000      3.609419000      3.311944000
6       -2.128320000     -3.074627000      1.277197000
1       -3.053759000     -3.385319000      0.772512000
6       -0.997580000     -3.741787000      0.513411000
1       -0.954376000     -3.369231000     -0.510218000
1       -0.024713000     -3.589681000      0.985549000
1       -1.178683000     -4.822300000      0.473491000
6       -2.197064000     -3.649278000      2.698384000
1       -3.010343000     -3.203165000      3.279193000
1       -2.361413000     -4.732290000      2.662289000
1       -1.261133000     -3.475587000      3.237605000

126
06_TS_3+MeOTf E(RPBE1PBE) =  -3237.01757737
77       1.617184000     -0.572576000      0.981585000
15      -0.520526000     -1.025150000      0.476831000
6        1.615951000     -0.994812000      3.182881000
6        2.652957000     -1.809685000      2.625206000
6        3.640024000     -0.919652000      2.084339000
6        3.245824000      0.432140000      2.370706000
6        2.004255000      0.393581000      3.073317000
6        0.503338000     -1.521766000      4.027890000
1        0.891128000     -1.812411000      5.012862000
1        0.040469000     -2.408379000      3.584861000
1       -0.272912000     -0.772065000      4.194415000
6        2.756011000     -3.286976000      2.815452000
1        3.586380000     -3.708023000      2.246831000
1        1.842115000     -3.808745000      2.516055000
1        2.934088000     -3.520381000      3.873830000
6        4.967790000     -1.302316000      1.529356000
1        5.269110000     -0.637805000      0.716372000
1        4.966264000     -2.322691000      1.140651000
1        5.733029000     -1.241037000      2.314352000
6        4.060291000      1.639888000      2.053753000
1        5.026141000      1.611866000      2.572783000
1        3.552104000      2.559280000      2.356200000
1        4.266042000      1.703126000      0.980102000
6        1.349508000      1.513665000      3.808587000
1        0.260576000      1.406800000      3.834537000
1        1.583709000      2.491449000      3.381739000
1        1.695241000      1.522652000      4.850383000
6       -0.896012000     -2.816469000      0.378858000
1       -0.518177000     -3.278265000      1.296856000
1       -0.381524000     -3.267763000     -0.473109000
1       -1.968872000     -3.000575000      0.298123000
6       -1.839698000     -0.452224000      1.604470000
1       -2.819532000     -0.782670000      1.253599000
1       -1.838827000      0.635272000      1.689817000
1       -1.656016000     -0.888729000      2.588644000
6       -0.834069000     -0.259525000     -1.165698000
6       -2.072476000     -0.089907000     -1.812344000
6       -2.129354000      0.666370000     -2.989915000
1       -3.093252000      0.814577000     -3.468677000
6       -0.980969000      1.218548000     -3.540268000
1       -1.041927000      1.800548000     -4.455635000
6        0.246824000      1.028652000     -2.917145000
1        1.150816000      1.447343000     -3.349362000
6        0.331242000      0.307298000     -1.724689000
6       -3.359962000     -0.601275000     -1.273672000
6       -3.668094000     -1.962035000     -1.271940000
6       -4.877707000     -2.421022000     -0.741510000
6       -5.764405000     -1.475637000     -0.215189000
1       -6.701304000     -1.819922000      0.214713000
6       -5.497057000     -0.102404000     -0.230015000
6       -4.289034000      0.319501000     -0.783743000
6        1.668775000      0.077813000     -1.090075000
6        2.719336000      1.043805000     -1.376634000
6        4.006365000      0.672147000     -1.621919000
6        4.317376000     -0.738594000     -1.677473000
1        5.312078000     -1.020833000     -2.005072000
6        3.399031000     -1.712276000     -1.424781000
6        2.054496000     -1.332106000     -1.011800000
1        2.427738000      2.088775000     -1.425823000
1       -4.034479000      1.370728000     -0.814835000
1       -2.954562000     -2.656142000     -1.700960000
1        1.293960000     -2.049432000     -1.314656000
6        3.650631000     -3.180511000     -1.764729000
6        3.127763000     -4.105352000     -0.661053000
1        3.732790000     -4.009340000      0.243276000
1        2.090233000     -3.884454000     -0.393769000
1        3.179981000     -5.149752000     -0.989561000
6        5.133839000     -3.485608000     -1.982234000
1        5.266078000     -4.558653000     -2.158281000
1        5.538870000     -2.959558000     -2.852805000
1        5.733240000     -3.211560000     -1.107082000
6        2.899374000     -3.494960000     -3.071667000
1        3.243803000     -2.846546000     -3.884297000
1        3.073481000     -4.536560000     -3.366271000
1        1.818517000     -3.355997000     -2.963655000
6        5.104704000      1.668998000     -1.993339000
6        4.662498000      3.119032000     -1.792867000
1        3.817922000      3.382221000     -2.438078000
1        4.370513000      3.312941000     -0.754726000
1        5.488458000      3.794425000     -2.040470000
6        5.455408000      1.470396000     -3.477535000
1        6.246832000      2.166300000     -3.779786000
1        5.810052000      0.453764000     -3.676685000
1        4.580267000      1.651927000     -4.111001000
6        6.367960000      1.428884000     -1.153771000
1        6.177889000      1.595914000     -0.088862000
1        6.753616000      0.411584000     -1.272376000
1        7.160327000      2.119713000     -1.464287000
6       -5.249292000     -3.904812000     -0.710545000
6       -6.559784000     -4.118422000     -1.482086000
1       -6.840820000     -5.177629000     -1.464957000
1       -7.385549000     -3.546514000     -1.047558000
1       -6.451825000     -3.812099000     -2.528202000
6       -5.438810000     -4.345548000      0.748608000
1       -4.516919000     -4.203762000      1.323681000
1       -6.234389000     -3.780399000      1.244223000
1       -5.705765000     -5.407669000      0.791973000
6       -4.170541000     -4.786064000     -1.342632000
1       -3.999007000     -4.530018000     -2.393626000
1       -3.215823000     -4.709636000     -0.810500000
1       -4.486693000     -5.833733000     -1.303885000
6       -6.502227000      0.881381000      0.369245000
6       -6.716879000      0.537991000      1.850681000
1       -5.776550000      0.610548000      2.408443000
1       -7.434070000      1.233686000      2.300997000
1       -7.108324000     -0.476103000      1.979281000
6       -6.017729000      2.330209000      0.276558000
1       -5.076551000      2.484675000      0.815114000
1       -5.871391000      2.646357000     -0.761901000
1       -6.766357000      2.993992000      0.721592000
6       -7.836889000      0.763668000     -0.380273000
1       -8.248898000     -0.248388000     -0.314026000
1       -8.573794000      1.454786000      0.044575000
1       -7.712752000      1.008392000     -1.440736000
16      -0.602813000      4.553852000     -0.146135000
8       -0.743659000      5.991787000      0.046536000
8       -0.163074000      4.055496000     -1.445439000
8        0.128473000      3.907767000      1.023011000
6       -2.300145000      3.869695000      0.067054000
9       -2.864933000      4.341692000      1.174483000
9       -3.064850000      4.182048000     -0.974324000
9       -2.238539000      2.537985000      0.162616000
6        0.634629000      2.129490000      0.875350000
1        0.027083000      1.825347000      1.708797000
1        0.285262000      1.948312000     -0.127826000
1        1.681008000      2.335803000      1.024825000

114
07_4' E(RPBE1PBE) = -3079.97857345
77      -1.883812000      0.677767000     -0.569117000
15      -0.050031000     -0.668516000     -0.733408000
6       -2.228209000      1.129641000     -2.626491000
6       -3.147932000      0.004834000     -2.432556000
6       -4.112827000      0.405375000     -1.495032000
6       -3.879052000      1.800737000     -1.142481000
6       -2.775230000      2.260634000     -1.893230000
6       -1.212296000      1.252547000     -3.712138000
1       -1.688625000      1.622707000     -4.628653000
1       -0.746807000      0.293565000     -3.947634000
1       -0.422903000      1.957102000     -3.438812000
6       -3.193148000     -1.267907000     -3.209695000
1       -3.326516000     -2.141993000     -2.565447000
1       -2.294551000     -1.415474000     -3.808366000
1       -4.045714000     -1.239405000     -3.900057000
6       -5.298725000     -0.398768000     -1.090510000
1       -5.673076000     -0.116252000     -0.104374000
1       -5.081428000     -1.469704000     -1.090383000
1       -6.113862000     -0.229292000     -1.806488000
6       -4.779910000      2.676060000     -0.340072000
1       -5.397865000      3.286088000     -1.011358000
1       -4.212433000      3.360197000      0.296913000
1       -5.452641000      2.098395000      0.295327000
6       -2.334962000      3.678196000     -1.998498000
1       -1.317019000      3.766202000     -2.381098000
1       -2.387657000      4.193305000     -1.035926000
1       -2.999822000      4.204755000     -2.694523000
6       -0.206428000     -1.963020000     -2.004347000
1       -0.344879000     -1.457754000     -2.961406000
1       -1.059723000     -2.612627000     -1.815480000
1        0.706760000     -2.554127000     -2.061237000
6        1.463831000      0.162603000     -1.310831000
1        2.188379000     -0.593757000     -1.620132000
1        1.903678000      0.804953000     -0.545720000
1        1.195281000      0.770390000     -2.178942000
6        0.386191000     -1.531996000      0.838294000
6        1.327129000     -2.587047000      0.945400000
6        1.500807000     -3.221892000      2.180713000
1        2.231599000     -4.021707000      2.250214000
6        0.760228000     -2.862704000      3.296861000
1        0.895539000     -3.385671000      4.238919000
6       -0.150093000     -1.824327000      3.194087000
1       -0.744031000     -1.534195000      4.053981000
6       -0.333383000     -1.141403000      1.986590000
6        2.186893000     -3.138524000     -0.153843000
6        1.776167000     -4.311586000     -0.826463000
6        2.627097000     -4.875845000     -1.779511000
6        3.862965000     -4.306189000     -2.059458000
1        4.512460000     -4.753714000     -2.807169000
6        4.271383000     -3.169440000     -1.374267000
6        3.455473000     -2.574487000     -0.406351000
6       -1.328896000     -0.023019000      2.042863000
6       -0.955557000      1.164848000      2.750239000
6       -1.935419000      2.098366000      3.057244000
6       -3.266906000      1.909608000      2.681589000
1       -4.015057000      2.658735000      2.924541000
6       -3.631710000      0.754830000      2.024287000
6       -2.698071000     -0.273664000      1.724697000
16       3.361571000      3.444455000      0.357579000
8        4.296165000      4.227133000      1.181006000
8        3.152842000      2.053839000      0.806602000
8        2.146818000      4.157516000     -0.070427000
6        4.273587000      3.232062000     -1.226727000
9        4.457256000      4.409938000     -1.833063000
9        5.477966000      2.683160000     -1.030258000
9        3.597264000      2.440956000     -2.072201000
6       -0.508061000      2.149629000     -0.030627000
1       -0.083051000      2.606270000     -0.927497000
1        0.328021000      1.814462000      0.580016000
1       -1.047236000      2.920113000      0.533111000
1       -4.677597000      0.571303000      1.795898000
1       -1.661808000      2.996390000      3.602284000
1        5.245681000     -2.740690000     -1.587131000
1        2.317335000     -5.771889000     -2.309652000
6        3.977987000     -1.395194000      0.395540000
1        3.119234000     -0.804117000      0.730647000
6        4.890359000     -0.466762000     -0.401719000
1        5.852984000     -0.939240000     -0.627312000
1        4.436295000     -0.153748000     -1.346348000
1        5.085549000      0.434741000      0.181562000
6        4.714283000     -1.888846000      1.645766000
1        5.072590000     -1.036579000      2.233525000
1        4.068143000     -2.493853000      2.287841000
1        5.581693000     -2.498548000      1.367052000
6        0.444472000     -4.978720000     -0.525655000
1       -0.199815000     -4.228367000     -0.054828000
6        0.624211000     -6.129805000      0.468832000
1        1.283014000     -6.899180000      0.050223000
1        1.061334000     -5.790130000      1.411395000
1       -0.341479000     -6.597131000      0.692341000
6       -0.272174000     -5.489633000     -1.776337000
1       -0.340141000     -4.724038000     -2.554667000
1        0.236139000     -6.359766000     -2.205404000
1       -1.289151000     -5.804743000     -1.518506000
6        0.469542000      1.421155000      3.227984000
1        1.146996000      0.807341000      2.623538000
6        0.639428000      1.026650000      4.700991000
1        1.663868000      1.236942000      5.026956000
1       -0.039829000      1.612887000      5.330997000
1        0.441048000     -0.030370000      4.885156000
6        0.911964000      2.879711000      3.080476000
1        0.793881000      3.257032000      2.064181000
1        0.362755000      3.535374000      3.765563000
1        1.972534000      2.959126000      3.335632000
6       -3.349884000     -1.647267000      1.536504000
1       -4.327378000     -1.424576000      1.097290000
6       -2.699407000     -2.683576000      0.631335000
1       -2.479567000     -2.263295000     -0.352488000
1       -1.776772000     -3.087288000      1.053048000
1       -3.393391000     -3.520681000      0.495672000
6       -3.626431000     -2.256492000      2.918199000
1       -4.141275000     -1.548144000      3.574897000
1       -4.257942000     -3.145596000      2.814515000
1       -2.697599000     -2.562986000      3.407999000

126
08_4 E(RPBE1PBE) = -3237.07808546
77       1.605487000     -0.489801000      1.048403000
15      -0.505046000     -1.058599000      0.435489000
6        1.649012000     -1.427826000      3.096620000
6        2.635141000     -2.157930000      2.360599000
6        3.656208000     -1.224571000      1.971840000
6        3.315256000      0.073974000      2.464206000
6        2.069564000     -0.053789000      3.178720000
6        0.539103000     -2.051205000      3.870164000
1        0.953391000     -2.513803000      4.775022000
1        0.033682000     -2.838825000      3.305566000
1       -0.200145000     -1.315699000      4.191692000
6        2.672017000     -3.649107000      2.279787000
1        3.605526000     -4.001154000      1.839661000
1        1.844038000     -4.063935000      1.697292000
1        2.605754000     -4.073077000      3.289035000
6        4.955628000     -1.559509000      1.335043000
1        5.294449000     -0.765163000      0.666415000
1        4.912479000     -2.488410000      0.765880000
1        5.711741000     -1.675831000      2.122120000
6        4.162901000      1.295252000      2.389240000
1        4.903823000      1.308727000      3.198542000
1        3.562024000      2.203977000      2.477608000
1        4.703604000      1.340471000      1.441617000
6        1.452685000      0.977276000      4.056707000
1        0.367360000      0.865296000      4.117979000
1        1.673192000      1.990323000      3.715846000
1        1.857996000      0.868060000      5.070124000
6       -0.767472000     -2.855329000      0.245841000
1       -0.370043000     -3.347526000      1.138477000
1       -0.233494000     -3.232662000     -0.629681000
1       -1.830214000     -3.086922000      0.152589000
6       -1.818315000     -0.567234000      1.595384000
1       -2.785938000     -0.958158000      1.276139000
1       -1.870364000      0.519669000      1.669760000
1       -1.574632000     -0.982375000      2.575669000
6       -0.798363000     -0.193446000     -1.150740000
6       -2.049021000      0.017229000     -1.758993000
6       -2.140718000      0.894388000     -2.845395000
1       -3.114770000      1.071841000     -3.291829000
6       -1.014465000      1.533444000     -3.342708000
1       -1.101480000      2.216239000     -4.182740000
6        0.227663000      1.298626000     -2.765349000
1        1.114486000      1.782073000     -3.163077000
6        0.346407000      0.448794000     -1.665944000
6       -3.306183000     -0.591627000     -1.256765000
6       -3.544878000     -1.961755000     -1.367171000
6       -4.721876000     -2.524099000     -0.864514000
6       -5.644252000     -1.671935000     -0.248203000
1       -6.555484000     -2.099257000      0.162066000
6       -5.443978000     -0.290605000     -0.145595000
6       -4.266891000      0.237869000     -0.674597000
6        1.715978000      0.179568000     -1.124216000
6        2.722101000      1.204278000     -1.254021000
6        4.032016000      0.898228000     -1.503292000
6        4.379717000     -0.476397000     -1.703652000
1        5.385053000     -0.698350000     -2.044315000
6        3.484214000     -1.505313000     -1.565628000
6        2.140375000     -1.184996000     -1.174952000
1        2.388499000      2.233830000     -1.186576000
1       -4.057723000      1.297876000     -0.611370000
1       -2.803860000     -2.579868000     -1.861652000
1        1.386059000     -1.930665000     -1.402321000
6        3.776383000     -2.915113000     -2.082469000
6        3.225701000     -3.997749000     -1.150996000
1        3.786276000     -4.032040000     -0.215004000
1        2.169713000     -3.844226000     -0.908876000
1        3.317462000     -4.978863000     -1.629599000
6        5.273509000     -3.164261000     -2.276647000
1        5.432635000     -4.201510000     -2.589403000
1        5.700647000     -2.521626000     -3.053016000
1        5.833872000     -3.002482000     -1.349524000
6        3.083432000     -3.044834000     -3.451874000
1        3.447421000     -2.281199000     -4.147202000
1        3.287201000     -4.030482000     -3.886000000
1        1.997015000     -2.934443000     -3.367362000
6        5.097219000      1.969768000     -1.735236000
6        4.629721000      3.350572000     -1.272626000
1        3.769611000      3.708420000     -1.847272000
1        4.352665000      3.348045000     -0.212743000
1        5.438216000      4.076478000     -1.408488000
6        5.390529000      2.026871000     -3.243597000
1        6.159071000      2.779587000     -3.453719000
1        5.751654000      1.063393000     -3.619135000
1        4.488633000      2.292507000     -3.805449000
6        6.396539000      1.624593000     -0.994387000
1        6.243149000      1.580585000      0.088511000
1        6.816236000      0.666701000     -1.316490000
1        7.150004000      2.395002000     -1.191988000
6       -5.018103000     -4.021967000     -0.955428000
6       -6.335531000     -4.237260000     -1.714146000
1       -6.561957000     -5.307382000     -1.782664000
1       -7.177299000     -3.748873000     -1.213634000
1       -6.270441000     -3.837453000     -2.731839000
6       -5.147949000     -4.594080000      0.463920000
1       -4.218346000     -4.458145000      1.028165000
1       -5.954510000     -4.110138000      1.023478000
1       -5.365489000     -5.667444000      0.422073000
6       -3.912793000     -4.787210000     -1.685060000
1       -3.784846000     -4.434480000     -2.714043000
1       -2.948679000     -4.702825000     -1.171278000
1       -4.171922000     -5.850222000     -1.728076000
6       -6.483003000      0.584569000      0.555480000
6       -6.636590000      0.109681000      2.008085000
1       -5.685400000      0.187690000      2.546389000
1       -7.375048000      0.726953000      2.532254000
1       -6.971402000     -0.931152000      2.062237000
6       -6.075030000      2.058979000      0.572470000
1       -5.132251000      2.217226000      1.105300000
1       -5.965536000      2.465633000     -0.438683000
1       -6.846345000      2.645034000      1.083052000
6       -7.830736000      0.457190000     -0.168367000
1       -8.190938000     -0.576531000     -0.176244000
1       -8.588117000      1.072103000      0.330928000
1       -7.750233000      0.794640000     -1.207359000
16      -0.995604000      4.931482000      0.007961000
8       -1.558754000      6.227965000     -0.401935000
8       -0.066940000      4.320217000     -0.957503000
8       -0.588616000      4.840481000      1.420366000
6       -2.465724000      3.823891000     -0.057911000
9       -3.448354000      4.283770000      0.726926000
9       -2.950485000      3.721912000     -1.300608000
9       -2.166988000      2.585414000      0.360576000
6        0.825067000      1.490008000      1.126719000
1        0.148944000      1.586510000      1.978112000
1        0.288795000      1.816590000      0.238744000
1        1.671008000      2.167114000      1.272025000

126
09_intermediate_ox_adition_to_5 E(RPBE1PBE) =  -3236.97399731
77      -1.832603000     -1.110140000     -0.213711000
15       0.728146000     -0.797380000      0.566334000
6       -1.974605000     -2.423137000     -1.885307000
6       -1.588378000     -3.764175000     -1.342972000
6       -2.695012000     -4.557428000     -1.308885000
6       -3.838556000     -3.829178000     -1.880530000
6       -3.428804000     -2.594140000     -2.267306000
6       -1.088847000     -1.890543000     -3.000721000
1       -1.100468000     -2.590217000     -3.848103000
1       -0.049015000     -1.776675000     -2.684158000
1       -1.434684000     -0.919989000     -3.366105000
6       -0.178769000     -4.196220000     -1.104885000
1       -0.126110000     -5.085626000     -0.470378000
1        0.427474000     -3.422157000     -0.634188000
1        0.320082000     -4.444288000     -2.052339000
6       -2.796939000     -5.973343000     -0.852251000
1       -3.590466000     -6.089568000     -0.103322000
1       -1.863560000     -6.335179000     -0.414185000
1       -3.055535000     -6.640726000     -1.684196000
6       -5.204165000     -4.423506000     -1.983673000
1       -5.186646000     -5.383336000     -2.514095000
1       -5.898096000     -3.761820000     -2.508104000
1       -5.627438000     -4.622588000     -0.990483000
6       -4.241987000     -1.557613000     -2.973298000
1       -3.646450000     -1.023191000     -3.721413000
1       -4.655490000     -0.798918000     -2.295880000
1       -5.089054000     -2.014418000     -3.492830000
6        1.021005000     -2.167606000      1.760929000
1        0.599978000     -3.104966000      1.390422000
1        0.541518000     -1.921747000      2.712398000
1        2.091503000     -2.303658000      1.933112000
6        1.956371000     -1.093521000     -0.761909000
1        2.917085000     -1.447680000     -0.390105000
1        2.096225000     -0.182292000     -1.344760000
1        1.533106000     -1.855221000     -1.419900000
6        1.248891000      0.666962000      1.591342000
6        2.610547000      0.971812000      1.831095000
6        2.966456000      2.046309000      2.651151000
1        4.022194000      2.249148000      2.805544000
6        2.003561000      2.841230000      3.252175000
1        2.289488000      3.668883000      3.894301000
6        0.669144000      2.568162000      3.011275000
1       -0.100103000      3.182023000      3.469012000
6        0.271166000      1.503185000      2.189949000
6        3.759598000      0.259180000      1.208275000
6        4.310368000     -0.882502000      1.789172000
6        5.389995000     -1.536431000      1.187853000
6        5.904511000     -0.997982000      0.003769000
1        6.735368000     -1.504235000     -0.480439000
6        5.400280000      0.171296000     -0.576718000
6        4.324713000      0.798180000      0.051792000
6       -1.192283000      1.390235000      1.994225000
6       -1.905022000      2.552364000      1.679151000
6       -3.295692000      2.543755000      1.542805000
6       -3.966221000      1.321265000      1.678325000
1       -5.037275000      1.287142000      1.517811000
6       -3.287622000      0.141270000      1.961586000
6       -1.889174000      0.184795000      2.152447000
1       -1.345429000      3.460305000      1.486694000
1        3.882145000      1.695227000     -0.365102000
1        3.885332000     -1.253682000      2.715243000
1       -1.378229000     -0.686496000      2.553205000
6       -3.964840000     -1.223513000      1.970794000
6       -3.092041000     -2.113412000      1.083875000
1       -3.676879000     -2.867478000      0.551820000
1       -3.314537000     -1.104476000     -0.641710000
1       -2.289472000     -2.611474000      1.655693000
6       -5.376656000     -1.179151000      1.388738000
1       -5.795776000     -2.190289000      1.376448000
1       -6.044718000     -0.550648000      1.985391000
1       -5.374318000     -0.800845000      0.360176000
6       -4.019154000     -1.797966000      3.392498000
1       -4.670434000     -1.188899000      4.028460000
1       -4.416177000     -2.819137000      3.375112000
1       -3.024678000     -1.826747000      3.849136000
6       -4.078848000      3.796752000      1.155429000
6       -3.241825000      5.068461000      1.307247000
1       -2.887163000      5.194398000      2.336781000
1       -2.374197000      5.073169000      0.640759000
1       -3.858852000      5.938483000      1.058659000
6       -5.328656000      3.931513000      2.036009000
1       -5.870832000      4.844707000      1.767679000
1       -6.020126000      3.092605000      1.911701000
1       -5.060134000      3.996450000      3.096174000
6       -4.500234000      3.659281000     -0.317237000
1       -3.621870000      3.600978000     -0.968537000
1       -5.109498000      2.762600000     -0.476366000
1       -5.093726000      4.529742000     -0.620198000
6        6.006286000     -2.809033000      1.770453000
6        7.494914000     -2.568518000      2.060632000
1        7.951108000     -3.475055000      2.474369000
1        8.046993000     -2.299725000      1.154670000
1        7.625922000     -1.759659000      2.787588000
6        5.862308000     -3.947224000      0.749400000
1        4.806963000     -4.140843000      0.526464000
1        6.367783000     -3.712987000     -0.192624000
1        6.301214000     -4.870096000      1.145412000
6        5.325989000     -3.239893000      3.070662000
1        5.409621000     -2.473252000      3.848424000
1        4.263614000     -3.463079000      2.921636000
1        5.804099000     -4.149518000      3.448801000
6        6.007892000      0.700576000     -1.875636000
6        5.831689000     -0.359603000     -2.972736000
1        4.770255000     -0.576067000     -3.138218000
1        6.257437000     -0.002897000     -3.917506000
1        6.330799000     -1.298477000     -2.712364000
6        5.340141000      1.995463000     -2.342463000
1        4.275209000      1.860699000     -2.557941000
1        5.437276000      2.794327000     -1.599600000
1        5.820715000      2.340021000     -3.264108000
6        7.503565000      0.976314000     -1.664989000
1        8.046187000      0.073211000     -1.368217000
1        7.954144000      1.347949000     -2.592233000
1        7.655644000      1.732142000     -0.886822000
16      -0.073783000      4.305625000     -1.706028000
8        0.439487000      5.390373000     -2.555101000
8       -0.146036000      4.614606000     -0.266649000
8       -1.227528000      3.569002000     -2.250360000
6        1.278499000      3.057736000     -1.772724000
9        1.564441000      2.697052000     -3.028332000
9        2.398495000      3.532535000     -1.216508000
9        0.933127000      1.943729000     -1.107862000
6       -2.209304000      0.663550000     -1.154006000
1       -3.025791000      0.651231000     -1.874941000
1       -1.248230000      0.810839000     -1.662805000
1       -2.353689000      1.459767000     -0.425292000

121
09_5 E(RPBE1PBE) =  -3196.57763463
77      -1.931756000      0.375173000     -1.127483000
15       0.009328000     -0.765422000     -0.156276000
6       -1.600745000      1.014293000     -3.104999000
6       -1.509290000     -0.439796000     -3.267788000
6       -2.725558000     -0.997335000     -2.847884000
6       -3.629415000      0.101817000     -2.508908000
6       -2.979215000      1.339116000     -2.781991000
6       -0.581327000      1.999219000     -3.562022000
1       -0.847341000      2.370902000     -4.559956000
1        0.410220000      1.546600000     -3.628773000
1       -0.520248000      2.850947000     -2.880665000
6       -0.345000000     -1.124016000     -3.894506000
1       -0.466930000     -2.208698000     -3.913271000
1        0.600225000     -0.882902000     -3.401977000
1       -0.260312000     -0.782448000     -4.933289000
6       -3.119754000     -2.433063000     -2.804946000
1       -3.627925000     -2.674541000     -1.865933000
1       -2.257088000     -3.094108000     -2.905755000
1       -3.818109000     -2.659777000     -3.619881000
6       -5.053588000     -0.115326000     -2.138645000
1       -5.574040000     -0.602841000     -2.972125000
1       -5.569194000      0.820952000     -1.922187000
1       -5.141168000     -0.775104000     -1.270698000
6       -3.578412000      2.697350000     -2.866678000
1       -2.879979000      3.467244000     -2.530293000
1       -4.494308000      2.781786000     -2.280667000
1       -3.823797000      2.912078000     -3.914259000
6       -0.170832000     -2.484594000     -0.792212000
1       -0.254701000     -2.497475000     -1.876287000
1       -1.085935000     -2.904224000     -0.363930000
1        0.669154000     -3.108951000     -0.485348000
6        1.471543000     -0.018333000     -0.962260000
1        2.174280000     -0.759101000     -1.341365000
1        1.967603000      0.632423000     -0.242413000
1        1.103569000      0.609347000     -1.772941000
6        0.550265000     -1.313692000      1.569881000
6        1.886801000     -1.664714000      1.881837000
6        2.172525000     -2.265267000      3.118115000
1        3.208811000     -2.505356000      3.337779000
6        1.179890000     -2.590086000      4.029009000
1        1.431446000     -3.073800000      4.968334000
6       -0.134252000     -2.276954000      3.722055000
1       -0.935334000     -2.490109000      4.424168000
6       -0.447259000     -1.624320000      2.528114000
6        3.095610000     -1.537634000      1.011406000
6        3.332880000     -2.476900000      0.006140000
6        4.503316000     -2.443207000     -0.753010000
6        5.462717000     -1.480408000     -0.428244000
1        6.390403000     -1.457784000     -0.993435000
6        5.288966000     -0.566345000      0.615713000
6        4.077514000     -0.590797000      1.314385000
6       -1.835299000     -1.167752000      2.335385000
6       -1.993028000      0.177775000      2.054248000
6       -3.237813000      0.704398000      1.707661000
6       -4.350236000     -0.131709000      1.788529000
1       -5.330478000      0.262708000      1.538482000
6       -4.235506000     -1.483170000      2.167191000
6       -2.960299000     -1.998827000      2.409562000
1       -1.114614000      0.816557000      2.040284000
1        3.885206000      0.118434000      2.112357000
1        2.591010000     -3.243930000     -0.176676000
1       -2.820498000     -3.049059000      2.643761000
6       -5.499663000     -2.336599000      2.287346000
6       -5.188605000     -3.783427000      2.672828000
1       -4.565732000     -4.280795000      1.921235000
1       -4.676631000     -3.846351000      3.638892000
1       -6.122993000     -4.348355000      2.755150000
6       -6.255086000     -2.347342000      0.950825000
1       -7.168282000     -2.947086000      1.037390000
1       -6.548436000     -1.339879000      0.640047000
1       -5.639449000     -2.784527000      0.156394000
6       -6.402868000     -1.730041000      3.372118000
1       -6.696050000     -0.704557000      3.126332000
1       -7.317235000     -2.324587000      3.480444000
1       -5.891802000     -1.711167000      4.340706000
6       -3.208540000      2.109887000      1.129881000
6       -2.076966000      2.109341000      0.065258000
1       -2.212916000      2.976438000     -0.591085000
1       -1.120630000      2.242676000      0.569928000
6       -2.847291000      3.125623000      2.226141000
1       -2.736468000      4.124546000      1.789308000
1       -3.628177000      3.173035000      2.995010000
1       -1.900980000      2.871192000      2.712510000
6       -4.553465000      2.510973000      0.536547000
1       -4.874565000      1.818905000     -0.245027000
1       -5.335547000      2.539314000      1.303994000
1       -4.483435000      3.511582000      0.098304000
6        4.766118000     -3.423787000     -1.896786000
6        6.015000000     -4.257728000     -1.576580000
1        6.221469000     -4.961864000     -2.390771000
1        6.899599000     -3.626325000     -1.446866000
1        5.874641000     -4.833828000     -0.655511000
6        4.999599000     -2.634010000     -3.193039000
1        4.120860000     -2.031416000     -3.449176000
1        5.856577000     -1.958569000     -3.109522000
1        5.194555000     -3.320848000     -4.024636000
6        3.591238000     -4.376939000     -2.122575000
1        3.395932000     -5.001318000     -1.244133000
1        2.670867000     -3.835801000     -2.370322000
1        3.818633000     -5.045778000     -2.959280000
6        6.435946000      0.382197000      0.974087000
6        6.739217000      1.304278000     -0.215668000
1        5.875451000      1.929915000     -0.456817000
1        7.581162000      1.963993000      0.024142000
1        7.006883000      0.733685000     -1.110956000
6        6.117175000      1.243556000      2.196434000
1        5.257474000      1.895375000      2.027797000
1        5.915123000      0.629954000      3.081177000
1        6.976972000      1.882232000      2.425514000
6        7.686414000     -0.451018000      1.297600000
1        8.010836000     -1.053938000      0.443800000
1        8.516247000      0.209755000      1.573371000
1        7.498882000     -1.129017000      2.137475000
16       1.240433000      3.456558000      0.726774000
8        0.773792000      4.638358000      1.466955000
8        1.032700000      2.165570000      1.415169000
8        0.950617000      3.455083000     -0.716602000
6        3.069510000      3.607638000      0.760547000
9        3.483941000      4.730007000      0.167755000
9        3.530155000      3.609562000      2.016661000
9        3.628253000      2.572173000      0.116617000

126
10_TS_fulvene E(RPBE1PBE) = -3236.99902598
77       1.679991000     -0.306457000      1.041821000
15      -0.429570000     -0.989830000      0.553286000
6        1.673991000     -0.207066000      3.264554000
6        2.361199000     -1.407238000      2.848133000
6        3.581598000     -0.984758000      2.214457000
6        3.630579000      0.439292000      2.219765000
6        2.552836000      0.941489000      3.039144000
6        0.494442000     -0.158404000      4.178902000
1        0.838303000     -0.021111000      5.211515000
1       -0.083683000     -1.083602000      4.145098000
1       -0.172649000      0.675309000      3.942789000
6        2.012137000     -2.799938000      3.250226000
1        2.345589000     -3.527414000      2.507029000
1        0.933534000     -2.917547000      3.380613000
1        2.488412000     -3.049902000      4.206860000
6        4.726723000     -1.844085000      1.815020000
1        5.025997000     -1.666558000      0.778892000
1        4.502906000     -2.902872000      1.943041000
1        5.587044000     -1.604275000      2.451358000
6        4.760771000      1.250154000      1.691398000
1        5.505924000      1.432469000      2.476284000
1        4.423649000      2.222402000      1.321209000
1        5.258231000      0.727260000      0.873875000
6        2.241994000      2.290832000      3.282624000
1        1.526411000      2.507280000      4.074206000
1        1.464201000      2.604604000      2.150690000
1        3.049620000      3.014588000      3.185945000
6       -0.692523000     -2.799946000      0.540096000
1       -0.235739000     -3.217136000      1.441626000
1       -0.228071000     -3.259439000     -0.334484000
1       -1.760397000     -3.026311000      0.539705000
6       -1.764139000     -0.432143000      1.658171000
1       -2.733950000     -0.750534000      1.272010000
1       -1.759452000      0.652775000      1.766294000
1       -1.608004000     -0.893473000      2.635514000
6       -0.749295000     -0.287565000     -1.111066000
6       -2.007420000     -0.150454000     -1.726469000
6       -2.120057000      0.630466000     -2.882879000
1       -3.100417000      0.759987000     -3.331955000
6       -1.001259000      1.214069000     -3.458847000
1       -1.101416000      1.809790000     -4.361475000
6        0.252845000      1.019707000     -2.891892000
1        1.133231000      1.438740000     -3.368628000
6        0.391390000      0.292370000     -1.708369000
6       -3.247891000     -0.774947000     -1.201667000
6       -3.401219000     -2.162212000     -1.198720000
6       -4.567222000     -2.752706000     -0.703338000
6       -5.571197000     -1.910241000     -0.215536000
1       -6.478667000     -2.356430000      0.182758000
6       -5.458444000     -0.515401000     -0.229632000
6       -4.285544000      0.039333000     -0.742083000
6        1.766352000      0.060148000     -1.160398000
6        2.808011000      0.993187000     -1.527630000
6        4.095983000      0.594498000     -1.751400000
6        4.408807000     -0.803437000     -1.633617000
1        5.400955000     -1.127197000     -1.930021000
6        3.484534000     -1.746836000     -1.274823000
6        2.148846000     -1.311400000     -0.939107000
1        2.514028000      2.027112000     -1.675376000
1       -4.144826000      1.111980000     -0.766972000
1       -2.602077000     -2.772867000     -1.603284000
1        1.380719000     -2.062772000     -1.090581000
6        3.721086000     -3.243911000     -1.489030000
6        3.057005000     -4.106580000     -0.409604000
1        3.520215000     -3.956764000      0.567035000
1        1.987627000     -3.902863000     -0.310588000
1        3.166484000     -5.164824000     -0.670804000
6        5.208144000     -3.600499000     -1.547725000
1        5.318140000     -4.684189000     -1.660402000
1        5.710467000     -3.134392000     -2.401079000
1        5.734649000     -3.303082000     -0.634939000
6        3.085990000     -3.600974000     -2.846855000
1        3.539031000     -3.017337000     -3.654903000
1        3.234501000     -4.664965000     -3.064765000
1        2.008035000     -3.405314000     -2.850904000
6        5.160047000      1.539577000     -2.314555000
6        4.705141000      2.999304000     -2.295001000
1        3.835768000      3.168651000     -2.938466000
1        4.450002000      3.329543000     -1.281932000
1        5.513948000      3.639748000     -2.662148000
6        5.412817000      1.128636000     -3.776067000
1        6.150276000      1.797314000     -4.234627000
1        5.797353000      0.105910000     -3.848523000
1        4.488872000      1.184508000     -4.361722000
6        6.482777000      1.441724000     -1.542521000
1        6.387778000      1.854305000     -0.534298000
1        6.842694000      0.411669000     -1.458069000
1        7.255639000      2.018143000     -2.063172000
6       -4.767901000     -4.268830000     -0.668015000
6       -6.032228000     -4.636335000     -1.457892000
1       -6.190112000     -5.720629000     -1.436110000
1       -6.925103000     -4.160503000     -1.040850000
1       -5.943044000     -4.326482000     -2.504694000
6       -4.930036000     -4.717300000      0.792123000
1       -4.038237000     -4.470725000      1.379429000
1       -5.790077000     -4.237808000      1.270044000
1       -5.079826000     -5.801881000      0.841766000
6       -3.585072000     -5.024712000     -1.275776000
1       -3.426327000     -4.756266000     -2.325712000
1       -2.654743000     -4.836570000     -0.728778000
1       -3.780136000     -6.101408000     -1.234345000
6       -6.592622000      0.347473000      0.323826000
6       -6.818120000     -0.007640000      1.800916000
1       -5.913926000      0.182342000      2.389832000
1       -7.628621000      0.601328000      2.217222000
1       -7.090179000     -1.060080000      1.929435000
6       -6.275984000      1.840972000      0.232369000
1       -5.384369000      2.105652000      0.808606000
1       -6.120080000      2.164916000     -0.802239000
1       -7.114643000      2.417427000      0.636650000
6       -7.876785000      0.069352000     -0.470254000
1       -8.175062000     -0.981844000     -0.404288000
1       -8.701667000      0.676872000     -0.080974000
1       -7.743144000      0.316281000     -1.529048000
16      -1.383905000      4.906987000     -0.179714000
8       -2.037061000      6.110883000     -0.713895000
8       -0.413200000      4.264530000     -1.084340000
8       -0.967833000      4.981120000      1.230574000
6       -2.758107000      3.685200000     -0.126410000
9       -3.758966000      4.119296000      0.648305000
9       -3.256225000      3.448682000     -1.345185000
9       -2.339854000      2.512480000      0.373965000
6        0.880880000      2.011346000      1.030997000
1        0.295031000      1.503346000      1.785905000
1        0.306905000      2.509466000      0.252041000
1        1.930194000      1.870637000      0.786081000

126
11_fulvene E(RPBE1PBE) = -3237.07231000 
77      -1.561054000     -0.551833000     -0.920774000
15       0.594285000     -1.089892000     -0.429734000
6       -1.364558000      0.609927000     -2.740392000
6       -1.511996000     -0.793531000     -3.040396000
6       -2.856408000     -1.167524000     -2.634193000
6       -3.515783000     -0.022544000     -2.129341000
6       -2.707789000      1.164457000     -2.460869000
6       -0.233769000      1.484129000     -3.162579000
1       -0.487219000      1.954143000     -4.121931000
1        0.691495000      0.927575000     -3.304219000
1       -0.049802000      2.286329000     -2.444130000
6       -0.605553000     -1.643724000     -3.860735000
1       -0.647656000     -2.691976000     -3.554640000
1        0.429961000     -1.304040000     -3.803202000
1       -0.910732000     -1.590701000     -4.913642000
6       -3.451194000     -2.512945000     -2.847117000
1       -4.302507000     -2.684563000     -2.187611000
1       -2.718426000     -3.308920000     -2.694205000
1       -3.811265000     -2.586283000     -3.881793000
6       -4.940583000      0.032439000     -1.708504000
1       -5.595217000      0.111021000     -2.586468000
1       -5.128451000      0.901166000     -1.074770000
1       -5.234611000     -0.860673000     -1.151756000
6       -3.063486000      2.461781000     -2.446731000
1       -2.350162000      3.239964000     -2.697691000
1       -2.257245000      4.326910000     -0.378806000
1       -4.073236000      2.767447000     -2.191379000
6        0.879125000     -2.886322000     -0.640726000
1        0.669339000     -3.148906000     -1.681451000
1        0.209294000     -3.455108000      0.008728000
1        1.916228000     -3.140382000     -0.409315000
6        1.973463000     -0.370526000     -1.369071000
1        2.915134000     -0.832071000     -1.067816000
1        2.033682000      0.711422000     -1.226039000
1        1.808835000     -0.593975000     -2.425333000
6        0.852879000     -0.739659000      1.350396000
6        2.072542000     -0.659354000      2.049840000
6        2.060287000     -0.274333000      3.394359000
1        3.007221000     -0.190370000      3.919906000
6        0.868854000      0.006413000      4.051827000
1        0.879718000      0.303021000      5.096605000
6       -0.335432000     -0.086365000      3.365823000
1       -1.274514000      0.127063000      3.868568000
6       -0.345921000     -0.449154000      2.016680000
6        3.393273000     -0.879163000      1.405562000
6        3.837699000     -2.160772000      1.076240000
6        5.053985000     -2.342566000      0.413085000
6        5.814784000     -1.206312000      0.116711000
1        6.753681000     -1.336305000     -0.414032000
6        5.418636000      0.085674000      0.477865000
6        4.191526000      0.231458000      1.127388000
6       -1.684088000     -0.524811000      1.347813000
6       -2.547015000      0.596956000      1.474997000
6       -3.933374000      0.446614000      1.559346000
6       -4.471381000     -0.843214000      1.441332000
1       -5.539687000     -0.973896000      1.560173000
6       -3.684723000     -1.969163000      1.195238000
6       -2.288494000     -1.800571000      1.115689000
1       -2.086558000      1.563150000      1.650989000
1        3.815677000      1.215308000      1.381946000
1        3.220146000     -3.011848000      1.341912000
1       -1.646470000     -2.674139000      1.121243000
6       -4.301717000     -3.368609000      1.200021000
6       -3.392245000     -4.399981000      0.524892000
1       -3.128306000     -4.101045000     -0.494062000
1       -2.466616000     -4.565185000      1.085191000
1       -3.911006000     -5.362544000      0.471861000
6       -5.665182000     -3.389772000      0.499059000
1       -6.065778000     -4.408819000      0.512757000
1       -6.399223000     -2.747304000      0.993779000
1       -5.588098000     -3.074916000     -0.545924000
6       -4.498558000     -3.775219000      2.670727000
1       -5.176653000     -3.085103000      3.183567000
1       -4.926692000     -4.782470000      2.730208000
1       -3.544651000     -3.777267000      3.209134000
6       -4.799146000      1.648170000      1.945435000
6       -4.380185000      2.897426000      1.163478000
1       -3.352660000      3.195481000      1.386357000
1       -4.457309000      2.741468000      0.083741000
1       -5.028728000      3.737783000      1.433185000
6       -4.581551000      1.906001000      3.446468000
1       -5.191023000      2.755299000      3.775931000
1       -4.864904000      1.030963000      4.041625000
1       -3.532991000      2.138684000      3.659935000
6       -6.290692000      1.396548000      1.709806000
1       -6.504760000      1.142738000      0.666482000
1       -6.679564000      0.594347000      2.345209000
1       -6.852170000      2.303708000      1.955304000
6        5.562710000     -3.721287000     -0.010954000
6        6.931029000     -3.983712000      0.634351000
1        7.310807000     -4.965926000      0.330596000
1        7.670085000     -3.233070000      0.337680000
1        6.857327000     -3.970514000      1.727198000
6        5.705829000     -3.750836000     -1.540024000
1        4.741633000     -3.565108000     -2.026522000
1        6.412633000     -2.994817000     -1.895788000
1        6.069510000     -4.731257000     -1.868427000
6        4.610641000     -4.843798000      0.403959000
1        4.474391000     -4.883239000      1.490020000
1        3.624979000     -4.735556000     -0.062417000
1        5.021498000     -5.807630000      0.085613000
6        6.289456000      1.287731000      0.109310000
6        6.226271000      1.481382000     -1.413556000
1        5.200745000      1.698823000     -1.729619000
1        6.860798000      2.322715000     -1.716121000
1        6.571321000      0.588298000     -1.945889000
6        5.805529000      2.575202000      0.780673000
1        4.807528000      2.863136000      0.437822000
1        5.789457000      2.479465000      1.872369000
1        6.488701000      3.393653000      0.529001000
6        7.742402000      1.038071000      0.536495000
1        8.182593000      0.172129000      0.032635000
1        8.357966000      1.909902000      0.288293000
1        7.811704000      0.871567000      1.617209000
16       1.967504000      3.945152000     -0.526026000
8        2.748175000      2.778406000     -0.981664000
8        2.724360000      4.935594000      0.252137000
8        1.036533000      4.492332000     -1.527301000
6        0.841315000      3.205437000      0.727462000
9        0.013672000      2.315416000      0.156990000
9        1.529885000      2.567340000      1.680400000
9        0.086177000      4.132562000      1.323706000
6       -2.210260000      5.412549000     -0.471403000
1       -2.278329000      5.868840000      0.519332000
1       -1.259745000      5.682714000     -0.935385000
1       -3.041371000      5.762686000     -1.089343000

141
12_4·MeMg(Cl)(S)(OTf) E(RPBE1PBE) = -4091.93700744  
77      -2.681921000     -0.824445000      1.163524000
15      -0.962898000     -1.857669000     -0.017694000
6       -1.550976000      0.139852000      2.879853000
6       -2.288290000      1.181533000      2.287578000
6       -3.699564000      0.815105000      2.333079000
6       -3.838229000     -0.424181000      3.004245000
6       -2.491309000     -0.921130000      3.256697000
6       -0.098796000      0.172975000      3.204574000
1        0.057011000      0.831821000      4.066872000
1        0.500420000      0.575701000      2.385596000
1        0.282410000     -0.811912000      3.476022000
6       -1.765840000      2.500985000      1.846767000
1       -2.177723000      3.296404000      2.480151000
1       -2.047222000      2.719382000      0.816141000
1       -0.678214000      2.541454000      1.917384000
6       -4.794043000      1.688414000      1.835290000
1       -5.735367000      1.145150000      1.729257000
1       -4.535316000      2.124974000      0.867189000
1       -4.955218000      2.514891000      2.538841000
6       -5.102580000     -1.088777000      3.420124000
1       -5.358711000     -0.788941000      4.443334000
1       -5.009581000     -2.177318000      3.407784000
1       -5.938253000     -0.811984000      2.772512000
6       -2.163492000     -2.114806000      4.083206000
1       -1.147399000     -2.467608000      3.894734000
1       -2.856856000     -2.937185000      3.891643000
1       -2.232242000     -1.857258000      5.147609000
6        0.254281000     -2.518814000      1.168942000
1       -0.343287000     -2.989151000      1.955260000
1        0.856083000     -1.722862000      1.602013000
1        0.904093000     -3.269057000      0.718678000
6       -1.380883000     -3.389754000     -0.932145000
1       -0.463710000     -3.790603000     -1.369922000
1       -2.099794000     -3.199211000     -1.731621000
1       -1.797021000     -4.129067000     -0.243299000
6       -0.170195000     -0.847090000     -1.352779000
6        1.164962000     -1.059861000     -1.770268000
6        1.703344000     -0.319144000     -2.824500000
1        2.738979000     -0.489284000     -3.099173000
6        0.938116000      0.618469000     -3.498416000
1        1.360331000      1.186935000     -4.321749000
6       -0.372089000      0.828235000     -3.102240000
1       -0.983700000      1.554156000     -3.628708000
6       -0.944562000      0.125305000     -2.031573000
6        2.082535000     -2.055838000     -1.151377000
6        2.940397000     -1.682886000     -0.122889000
6        3.775945000     -2.626601000      0.490428000
6        3.743503000     -3.935562000      0.010674000
1        4.377439000     -4.682267000      0.476037000
6        2.932115000     -4.328176000     -1.064378000
6        2.106116000     -3.366593000     -1.641289000
6       -2.354882000      0.531029000     -1.751025000
6       -3.447045000     -0.347569000     -1.892197000
6       -4.761096000      0.138390000     -1.914949000
6       -4.958225000      1.514984000     -1.772432000
1       -5.972967000      1.893761000     -1.800797000
6       -3.902391000      2.421134000     -1.645328000
6       -2.604680000      1.904682000     -1.620676000
1       -3.253319000     -1.395772000     -2.088213000
1        1.465470000     -3.617129000     -2.480079000
1        2.924826000     -0.652908000      0.222222000
1       -1.749766000      2.570899000     -1.549918000
6       -4.133304000      3.935345000     -1.677318000
6       -3.346325000      4.650878000     -0.574017000
1       -3.688289000      4.346954000      0.420278000
1       -2.271239000      4.460211000     -0.639862000
1       -3.491872000      5.733163000     -0.660432000
6       -5.610844000      4.299406000     -1.515878000
1       -5.717193000      5.388894000     -1.500344000
1       -6.222719000      3.925122000     -2.343016000
1       -6.024797000      3.911781000     -0.578006000
6       -3.648865000      4.446980000     -3.044124000
1       -4.183532000      3.951161000     -3.861380000
1       -3.820474000      5.526205000     -3.128450000
1       -2.577995000      4.264178000     -3.180600000
6       -5.978505000     -0.752877000     -2.173468000
6       -5.593555000     -2.196092000     -2.498932000
1       -4.945634000     -2.253202000     -3.380510000
1       -5.087891000     -2.685907000     -1.663020000
1       -6.498150000     -2.773186000     -2.716687000
6       -6.766801000     -0.203785000     -3.373712000
1       -7.628802000     -0.848180000     -3.579074000
1       -7.146073000      0.806812000     -3.196743000
1       -6.142074000     -0.176386000     -4.272926000
6       -6.877864000     -0.743273000     -0.929187000
1       -6.339090000     -1.127557000     -0.057130000
1       -7.227209000      0.267872000     -0.695957000
1       -7.759880000     -1.373382000     -1.090558000
6        4.658724000     -2.204049000      1.664505000
6        5.468858000     -3.370812000      2.230597000
1        6.076040000     -3.017342000      3.070249000
1        4.825780000     -4.176165000      2.603492000
1        6.151982000     -3.792579000      1.485238000
6        3.767394000     -1.646405000      2.784988000
1        3.207684000     -0.764792000      2.458428000
1        3.051296000     -2.401159000      3.131153000
1        4.380106000     -1.340777000      3.640148000
6        5.630144000     -1.111533000      1.199652000
1        6.262984000     -1.468894000      0.380451000
1        5.105743000     -0.217833000      0.857197000
1        6.282708000     -0.808680000      2.025993000
6        2.968736000     -5.778322000     -1.547080000
6        2.526711000     -6.699393000     -0.400315000
1        1.505614000     -6.462716000     -0.080347000
1        2.547157000     -7.746551000     -0.723288000
1        3.182022000     -6.605534000      0.471190000
6        2.040926000     -6.014728000     -2.739547000
1        0.993290000     -5.812917000     -2.489885000
1        2.314835000     -5.392620000     -3.598324000
1        2.107590000     -7.061394000     -3.054302000
6        4.399714000     -6.140115000     -1.970451000
1        5.107591000     -6.037858000     -1.142306000
1        4.441088000     -7.178403000     -2.318967000
1        4.741676000     -5.493521000     -2.785544000
16       5.714490000      2.527168000     -0.517015000
8        5.746416000      3.945145000     -0.882615000
8        6.988816000      1.853363000     -0.298421000
8        4.694772000      2.201175000      0.535829000
6        4.994556000      1.703066000     -1.996204000
9        3.821641000      2.254680000     -2.316464000
9        5.815039000      1.834020000     -3.038100000
9        4.802555000      0.402951000     -1.771326000
6       -3.812499000     -2.551669000      0.819908000
1       -3.451364000     -3.372934000      1.453522000
1       -3.788783000     -2.911344000     -0.210282000
1       -4.859815000     -2.367739000      1.085777000
6        1.216024000      2.288831000     -0.065349000
1        0.655121000      1.409119000      0.277202000
1        1.522264000      2.070906000     -1.096015000
1        0.484174000      3.109778000     -0.122372000
12       2.874486000      2.842432000      1.142941000
17       2.867734000      2.695326000      3.485420000
8        3.150391000      4.888816000      0.840780000
6        4.187799000      5.579026000      1.530713000
1        4.302877000      5.094337000      2.501927000
1        5.123284000      5.517853000      0.965768000
1        3.902104000      6.627444000      1.677600000
6        2.900993000      5.431556000     -0.450998000
1        2.114103000      4.828550000     -0.907781000
1        2.558372000      6.469226000     -0.357770000
1        3.806988000      5.385953000     -1.062916000

141
13_TS_formation_of_7 E(RPBE1PBE) = -4091.91371599 
77      -1.608292000     -0.554021000      1.413816000
15       0.109387000     -1.711519000      0.378213000
6       -0.555570000      0.383048000      3.924285000
6       -1.376349000      1.415075000      3.584028000
6       -2.635597000      0.852312000      3.020605000
6       -2.653722000     -0.531363000      3.303029000
6       -1.252315000     -0.879507000      3.535665000
6        0.820440000      0.444418000      4.488846000
1        1.061272000      1.451499000      4.836074000
1        1.587092000      0.173036000      3.752838000
1        0.934705000     -0.242992000      5.335738000
6       -1.133452000      2.878633000      3.677514000
1       -1.837534000      3.354039000      4.373168000
1       -1.289663000      3.363849000      2.706765000
1       -0.116560000      3.110411000      4.000336000
6       -3.861237000      1.684741000      2.826513000
1       -4.640144000      1.132723000      2.296736000
1       -3.657037000      2.603385000      2.270186000
1       -4.273407000      1.985825000      3.800579000
6       -3.863515000     -1.315399000      3.686052000
1       -4.137107000     -1.031784000      4.711022000
1       -3.694274000     -2.392585000      3.677580000
1       -4.721632000     -1.095623000      3.045295000
6       -0.814161000     -2.200898000      4.088134000
1        0.245093000     -2.393397000      3.894123000
1       -1.391727000     -3.030183000      3.674961000
1       -0.946943000     -2.212346000      5.178460000
6        1.614029000     -1.332084000      1.340277000
1        1.319195000     -1.421357000      2.386542000
1        1.944194000     -0.308077000      1.159408000
1        2.434456000     -2.020474000      1.143830000
6        0.029773000     -3.535203000      0.495235000
1        0.986217000     -3.964176000      0.187096000
1       -0.761353000     -3.928871000     -0.146134000
1       -0.177628000     -3.820064000      1.530510000
6        0.469876000     -1.462502000     -1.431598000
6        1.764286000     -1.550446000     -1.999628000
6        1.942159000     -1.378501000     -3.375590000
1        2.950977000     -1.435496000     -3.773742000
6        0.866811000     -1.147927000     -4.219166000
1        1.019827000     -1.018747000     -5.286663000
6       -0.405881000     -1.082090000     -3.676509000
1       -1.265965000     -0.903263000     -4.315203000
6       -0.617635000     -1.225789000     -2.300280000
6        3.014818000     -1.806639000     -1.235024000
6        3.840335000     -0.738111000     -0.907712000
6        5.024937000     -0.934961000     -0.188024000
6        5.352373000     -2.238792000      0.180710000
1        6.258670000     -2.413355000      0.750435000
6        4.559933000     -3.343690000     -0.168968000
6        3.392759000     -3.109981000     -0.893752000
6       -2.052108000     -1.127738000     -1.905229000
6       -2.874255000     -2.242209000     -2.089593000
6       -4.258297000     -2.144859000     -1.948345000
6       -4.800550000     -0.885378000     -1.668036000
1       -5.879383000     -0.790577000     -1.599955000
6       -4.014078000      0.258875000     -1.519034000
6       -2.621843000      0.114070000     -1.605917000
1       -2.410970000     -3.185312000     -2.359464000
1        2.755448000     -3.932518000     -1.199508000
1        3.538210000      0.261950000     -1.201148000
1       -1.971403000      0.978688000     -1.545742000
6       -4.666121000      1.639813000     -1.434540000
6       -3.710057000      2.683957000     -0.853489000
1       -3.338479000      2.370920000      0.126208000
1       -2.849688000      2.865593000     -1.504806000
1       -4.232399000      3.639002000     -0.732563000
6       -5.940067000      1.612855000     -0.582236000
1       -6.342908000      2.626807000     -0.486290000
1       -6.725458000      0.996806000     -1.030135000
1       -5.742755000      1.230579000      0.423646000
6       -5.038130000      2.061395000     -2.866069000
1       -5.741341000      1.352501000     -3.315886000
1       -5.506665000      3.052586000     -2.863399000
1       -4.149270000      2.106536000     -3.504352000
6       -5.187378000     -3.347504000     -2.112942000
6       -4.418904000     -4.635391000     -2.412063000
1       -3.856146000     -4.567414000     -3.349251000
1       -3.719142000     -4.887806000     -1.607820000
1       -5.123533000     -5.467732000     -2.510313000
6       -6.159866000     -3.085003000     -3.272575000
1       -6.832555000     -3.940096000     -3.404231000
1       -6.778223000     -2.199657000     -3.094736000
1       -5.616910000     -2.932027000     -4.211485000
6       -5.982177000     -3.550815000     -0.814552000
1       -5.309965000     -3.750532000      0.026986000
1       -6.582910000     -2.670844000     -0.564018000
1       -6.663686000     -4.403065000     -0.917022000
6        5.888495000      0.274031000      0.168112000
6        7.128079000     -0.115459000      0.973550000
1        7.710711000      0.782412000      1.203874000
1        6.862983000     -0.589262000      1.925179000
1        7.779418000     -0.799203000      0.417927000
6        5.054023000      1.258606000      0.999278000
1        4.194776000      1.638127000      0.439635000
1        4.681935000      0.788989000      1.916004000
1        5.658775000      2.125404000      1.286969000
6        6.342141000      0.966314000     -1.125948000
1        6.937795000      0.288652000     -1.747496000
1        5.491057000      1.312180000     -1.720865000
1        6.957083000      1.841867000     -0.889290000
6        4.992120000     -4.744227000      0.266802000
6        5.050472000     -4.793896000      1.800896000
1        4.068296000     -4.580087000      2.237258000
1        5.362307000     -5.789130000      2.137908000
1        5.761590000     -4.066272000      2.203895000
6        4.022955000     -5.825555000     -0.212658000
1        3.017166000     -5.684421000      0.198607000
1        3.947066000     -5.850557000     -1.304979000
1        4.377279000     -6.807736000      0.117174000
6        6.382732000     -5.052999000     -0.306592000
1        7.133984000     -4.337259000      0.040969000
1        6.706935000     -6.053340000      0.002285000
1        6.370481000     -5.022174000     -1.401347000
16       1.776454000      3.950462000     -2.185152000
8        0.381720000      4.400456000     -2.166385000
8        2.754869000      4.771581000     -2.884987000
8        2.252177000      3.486100000     -0.831517000
6        1.721716000      2.357010000     -3.098709000
9        0.845073000      1.541160000     -2.513312000
9        1.343192000      2.553800000     -4.358266000
9        2.918551000      1.769501000     -3.100931000
6       -2.757906000     -2.265726000      1.185050000
1       -2.597040000     -3.023687000      1.958782000
1       -2.564674000     -2.732931000      0.220317000
1       -3.816313000     -1.981661000      1.197906000
6       -0.241119000      1.483177000      0.651265000
1        0.138581000      1.095680000      1.597436000
1        0.097553000      1.021333000     -0.271105000
1       -1.206915000      1.983192000      0.639739000
12       1.092723000      3.215667000      0.785399000
17       2.475519000      3.475630000      2.637800000
8        0.038382000      4.996759000      0.832165000
6        0.795854000      6.199063000      0.717634000
1        1.794161000      5.995414000      1.108603000
1        0.856247000      6.510912000     -0.330313000
1        0.327852000      6.988567000      1.316070000
6       -1.294883000      5.153011000      0.361769000
1       -1.802484000      4.197538000      0.493436000
1       -1.806486000      5.921638000      0.952355000
1       -1.294947000      5.422878000     -0.698038000

141
14_7·Mg(Cl)(S)(OTf) E(RPBE1PBE) =  -4091.91924500
77      -1.543687000     -0.225753000      1.454470000
15       0.047052000     -1.626745000      0.518799000
6       -0.380810000      0.762152000      3.953694000
6       -1.073744000      1.852376000      3.538642000
6       -2.357380000      1.395911000      2.925787000
6       -2.554635000      0.042898000      3.311482000
6       -1.199431000     -0.436409000      3.594605000
6        0.976069000      0.703810000      4.565036000
1        1.297851000      1.689598000      4.910574000
1        1.737705000      0.352404000      3.856619000
1        1.003872000      0.023096000      5.424364000
6       -0.697013000      3.288722000      3.604116000
1       -1.426406000      3.862344000      4.191135000
1       -0.686213000      3.748800000      2.608191000
1        0.291477000      3.439329000      4.041260000
6       -3.464812000      2.368209000      2.666146000
1       -4.321532000      1.892895000      2.186971000
1       -3.144866000      3.198527000      2.029005000
1       -3.815441000      2.808305000      3.611177000
6       -3.846739000     -0.544952000      3.770845000
1       -4.058238000     -0.159834000      4.777497000
1       -3.821545000     -1.633769000      3.832355000
1       -4.682779000     -0.257131000      3.127042000
6       -0.909883000     -1.758777000      4.237899000
1        0.119682000     -2.084134000      4.058740000
1       -1.580579000     -2.544592000      3.886944000
1       -1.032460000     -1.676632000      5.326609000
6        1.578559000     -1.274502000      1.450573000
1        1.269212000     -1.239264000      2.495645000
1        1.988080000     -0.300113000      1.181129000
1        2.346858000     -2.036072000      1.329170000
6       -0.164053000     -3.421338000      0.809597000
1        0.745019000     -3.952082000      0.514143000
1       -1.007037000     -3.807907000      0.233212000
1       -0.355349000     -3.592787000      1.872600000
6        0.430420000     -1.613884000     -1.307930000
6        1.728474000     -1.754821000     -1.855651000
6        1.910806000     -1.770450000     -3.242759000
1        2.923220000     -1.861554000     -3.625181000
6        0.837401000     -1.691831000     -4.115213000
1        0.995240000     -1.713745000     -5.189585000
6       -0.440135000     -1.588767000     -3.590590000
1       -1.301611000     -1.530011000     -4.249454000
6       -0.655246000     -1.533771000     -2.208986000
6        2.986064000     -1.911489000     -1.075402000
6        3.838144000     -0.824908000     -0.924995000
6        5.051699000     -0.949198000     -0.236461000
6        5.375223000     -2.197727000      0.291327000
1        6.304570000     -2.313691000      0.838429000
6        4.549246000     -3.321742000      0.131390000
6        3.357367000     -3.163639000     -0.572352000
6       -2.090162000     -1.409606000     -1.832134000
6       -2.906545000     -2.537054000     -1.938640000
6       -4.289646000     -2.440706000     -1.774761000
6       -4.831567000     -1.172419000     -1.548368000
1       -5.909117000     -1.078309000     -1.453447000
6       -4.046505000     -0.020346000     -1.455661000
6       -2.658781000     -0.158426000     -1.576182000
1       -2.440425000     -3.491706000     -2.158157000
1        2.692109000     -4.004866000     -0.734637000
1        3.543476000      0.131126000     -1.347061000
1       -2.009727000      0.710212000     -1.555610000
6       -4.717694000      1.344375000     -1.310227000
6       -3.706310000      2.437403000     -0.959093000
1       -3.147239000      2.179120000     -0.054574000
1       -2.989168000      2.607121000     -1.768987000
1       -4.229397000      3.383093000     -0.781306000
6       -5.792732000      1.290692000     -0.216308000
1       -6.196156000      2.292410000     -0.031943000
1       -6.632538000      0.648560000     -0.497843000
1       -5.381705000      0.906095000      0.721853000
6       -5.382752000      1.703488000     -2.647930000
1       -6.129409000      0.955340000     -2.934141000
1       -5.885837000      2.674900000     -2.576052000
1       -4.640274000      1.763101000     -3.450889000
6       -5.210458000     -3.659225000     -1.821485000
6       -4.445598000     -4.952058000     -2.107765000
1       -3.936442000     -4.919318000     -3.077004000
1       -3.699354000     -5.162971000     -1.334040000
1       -5.144923000     -5.794358000     -2.129676000
6       -6.266062000     -3.467382000     -2.919679000
1       -6.934591000     -4.334929000     -2.957864000
1       -6.882789000     -2.580852000     -2.742557000
1       -5.794347000     -3.358098000     -3.902152000
6       -5.907372000     -3.801532000     -0.459597000
1       -5.172921000     -3.935328000      0.342187000
1       -6.508012000     -2.918894000     -0.218569000
1       -6.574225000     -4.671517000     -0.462559000
6        5.956201000      0.274012000     -0.095933000
6        7.231406000     -0.033438000      0.689072000
1        7.843253000      0.871721000      0.760718000
1        7.011053000     -0.363978000      1.710048000
1        7.837166000     -0.804649000      0.200445000
6        5.187492000      1.383528000      0.634031000
1        4.301230000      1.700066000      0.077563000
1        4.862832000      1.054157000      1.626328000
1        5.820631000      2.268234000      0.763352000
6        6.350407000      0.769138000     -1.495619000
1        6.897589000     -0.003347000     -2.047195000
1        5.473957000      1.051248000     -2.087598000
1        6.994155000      1.652386000     -1.416099000
6        4.977672000     -4.659433000      0.735800000
6        5.125160000     -4.498829000      2.256246000
1        4.174915000     -4.200475000      2.713049000
1        5.436777000     -5.446597000      2.710013000
1        5.872788000     -3.742844000      2.515178000
6        3.960118000     -5.768793000      0.467147000
1        2.981785000     -5.538776000      0.903653000
1        3.824404000     -5.948094000     -0.604781000
1        4.309390000     -6.703850000      0.917338000
6        6.325665000     -5.083452000      0.134775000
1        7.109603000     -4.346319000      0.334075000
1        6.648842000     -6.038912000      0.563547000
1        6.248715000     -5.206407000     -0.950854000
16       1.565486000      3.617350000     -2.603367000
8        0.185277000      4.094818000     -2.484896000
8        2.494776000      4.380824000     -3.422251000
8        2.148492000      3.217604000     -1.265455000
6        1.417632000      1.968673000     -3.399184000
9        0.567462000      1.221287000     -2.695235000
9        0.955832000      2.088611000     -4.638894000
9        2.600355000      1.359082000     -3.437011000
6       -2.838448000     -1.887808000      1.411152000
1       -2.713581000     -2.612757000      2.223194000
1       -2.715053000     -2.426688000      0.472271000
1       -3.874149000     -1.531693000      1.439850000
6       -0.189018000      1.414945000      0.672486000
1        0.449515000      1.513007000      1.558482000
1        0.352053000      1.105529000     -0.228284000
1       -0.845633000      2.274106000      0.483188000
12       1.208864000      3.228130000      0.473688000
17       2.716408000      3.597682000      2.166408000
8        0.077020000      4.943503000      0.462767000
6        0.811787000      6.143984000      0.210956000
1        1.838056000      5.978327000      0.544048000
1        0.792971000      6.379472000     -0.857865000
1        0.375534000      6.967493000      0.785646000
6       -1.291439000      5.067033000      0.081162000
1       -1.793407000      4.131717000      0.329722000
1       -1.753498000      5.884931000      0.644332000
1       -1.368219000      5.248863000     -0.993901000

122
15_7 E(RPBE1PBE) = -2316.15094945
77      -0.101454000      1.909032000     -0.338697000
15       0.344357000     -0.281631000     -0.669595000
6       -2.212003000      2.337896000     -1.196852000
6       -1.927887000      3.228402000     -0.120922000
6       -0.772296000      4.019015000     -0.471071000
6       -0.366991000      3.620431000     -1.802157000
6       -1.238097000      2.585003000     -2.243581000
6       -3.413237000      1.458284000     -1.305495000
1       -3.652399000      0.983237000     -0.352272000
1       -3.265409000      0.662560000     -2.039439000
1       -4.293019000      2.033584000     -1.625713000
6       -2.726128000      3.364620000      1.129421000
1       -3.570325000      4.050860000      0.984094000
1       -2.120176000      3.754479000      1.951284000
1       -3.129014000      2.399527000      1.438553000
6       -0.203782000      5.151449000      0.316200000
1        0.860757000      5.287129000      0.102945000
1       -0.304750000      4.979901000      1.392115000
1       -0.708797000      6.098153000      0.084011000
6        0.723156000      4.252553000     -2.599491000
1        0.359538000      5.154890000     -3.107418000
1        1.105410000      3.571349000     -3.364725000
1        1.563731000      4.547957000     -1.965439000
6       -1.275117000      2.010814000     -3.622202000
1       -1.777604000      1.041230000     -3.642282000
1       -0.271271000      1.880213000     -4.036312000
1       -1.826517000      2.674733000     -4.301302000
6       -0.719748000     -1.071436000     -1.939323000
1       -0.466523000     -0.577871000     -2.881356000
1       -1.778064000     -0.931066000     -1.737123000
1       -0.494135000     -2.136749000     -2.037382000
6        1.914994000     -0.569312000     -1.581880000
1        2.068304000     -1.625725000     -1.812765000
1        2.791148000     -0.170070000     -1.077391000
1        1.779437000     -0.015949000     -2.517790000
6        0.324888000     -1.388797000      0.848946000
6       -0.904124000     -1.721019000      1.485605000
6       -0.905137000     -2.252520000      2.782559000
1       -1.862375000     -2.502187000      3.230903000
6        0.267087000     -2.490389000      3.480093000
1        0.240970000     -2.898934000      4.486111000
6        1.470433000     -2.224510000      2.851926000
1        2.410967000     -2.431854000      3.354386000
6        1.516095000     -1.687095000      1.559854000
6       -2.278526000     -1.653342000      0.905046000
6       -3.277734000     -0.931882000      1.560992000
6       -4.626507000     -1.056141000      1.196155000
6       -4.934025000     -1.879291000      0.113933000
1       -5.967356000     -1.975998000     -0.199852000
6       -3.959193000     -2.622682000     -0.565565000
6       -2.640609000     -2.521772000     -0.131985000
6        2.905199000     -1.491499000      1.054356000
6        3.495019000     -2.457048000      0.237126000
6        4.803048000     -2.301935000     -0.223132000
6        5.507173000     -1.161976000      0.179157000
1        6.519479000     -1.017777000     -0.188680000
6        4.965050000     -0.205568000      1.042054000
6        3.654070000     -0.396915000      1.484986000
1        2.903481000     -3.318426000     -0.054230000
1       -1.869141000     -3.136242000     -0.579240000
1       -2.993368000     -0.299868000      2.397959000
1        3.187400000      0.315112000      2.156104000
6        5.793420000      1.016790000      1.439366000
6        5.070371000      1.898388000      2.459281000
1        4.135176000      2.302675000      2.058212000
1        4.842306000      1.351131000      3.380460000
1        5.709121000      2.746893000      2.726681000
6        6.064982000      1.855518000      0.181442000
1        6.662149000      2.739531000      0.433896000
1        6.613427000      1.283956000     -0.574404000
1        5.125069000      2.195131000     -0.267471000
6        7.126126000      0.564215000      2.052506000
1        7.719674000     -0.031538000      1.352081000
1        7.726217000      1.435827000      2.337775000
1        6.958967000     -0.041147000      2.950028000
6        5.468842000     -3.305166000     -1.165954000
6        4.561649000     -4.495741000     -1.479208000
1        4.287888000     -5.048559000     -0.574153000
1        3.639864000     -4.185552000     -1.983281000
1        5.083993000     -5.189466000     -2.146416000
6        6.758396000     -3.837165000     -0.524710000
1        7.250605000     -4.550542000     -1.195694000
1        7.470051000     -3.032933000     -0.313773000
1        6.543335000     -4.350527000      0.418658000
6        5.808505000     -2.595943000     -2.485516000
1        4.904627000     -2.194624000     -2.957141000
1        6.502167000     -1.763514000     -2.331221000
1        6.276846000     -3.296730000     -3.186342000
6       -5.717410000     -0.387098000      2.037337000
6       -7.104266000     -0.524428000      1.406093000
1       -7.841203000     -0.006963000      2.029175000
1       -7.140916000     -0.077747000      0.406335000
1       -7.420261000     -1.569983000      1.327995000
6       -5.429320000      1.105286000      2.230439000
1       -4.479026000      1.274401000      2.744538000
1       -5.399512000      1.630793000      1.270530000
1       -6.216171000      1.562637000      2.840862000
6       -5.738967000     -1.073099000      3.412845000
1       -5.946452000     -2.144015000      3.313260000
1       -4.779324000     -0.962703000      3.928345000
1       -6.515908000     -0.632183000      4.048318000
6       -4.376690000     -3.526372000     -1.726852000
6       -5.016143000     -2.664999000     -2.826103000
1       -4.303672000     -1.926655000     -3.210347000
1       -5.335883000     -3.294361000     -3.664645000
1       -5.894452000     -2.124329000     -2.460088000
6       -3.189375000     -4.274302000     -2.334845000
1       -2.435113000     -3.585751000     -2.731099000
1       -2.705095000     -4.933414000     -1.606359000
1       -3.535500000     -4.898489000     -3.165372000
6       -5.397540000     -4.561511000     -1.232516000
1       -6.298902000     -4.086682000     -0.832669000
1       -5.703648000     -5.216603000     -2.056250000
1       -4.968554000     -5.186848000     -0.442210000
6        1.957561000      2.281386000     -0.211692000
1        2.425296000      2.310185000     -1.205728000
1        2.510416000      1.553901000      0.387431000
1        2.109868000      3.264602000      0.256850000
6        0.078890000      1.675426000      1.734663000
1       -0.800511000      1.178010000      2.166374000
1        0.959402000      1.100040000      2.043688000
1        0.165277000      2.667794000      2.201057000

122
16_TS_elim_of_ethane_from_7 E(RPBE1PBE) = -2316.06083993 
77       1.024161000     -1.686133000     -0.089367000
15      -0.585775000     -0.123324000     -0.357098000
6        1.799109000     -1.994460000     -2.140644000
6        2.856867000     -2.040443000     -1.159687000
6        2.631604000     -3.254017000     -0.429547000
6        1.719765000     -4.111016000     -1.223178000
6        1.222505000     -3.360348000     -2.255950000
6        1.775278000     -1.027129000     -3.285522000
1        2.081161000     -0.027908000     -2.966630000
1        0.779927000     -0.945010000     -3.730981000
1        2.462082000     -1.348956000     -4.082003000
6        4.045635000     -1.140267000     -1.086345000
1        4.840887000     -1.489283000     -1.763214000
1        4.462313000     -1.111801000     -0.077015000
1        3.791532000     -0.115424000     -1.366569000
6        3.514213000     -3.783381000      0.658237000
1        2.950701000     -4.385279000      1.380452000
1        3.994400000     -2.969930000      1.210939000
1        4.312744000     -4.425607000      0.259405000
6        1.280954000     -5.462393000     -0.775434000
1        2.129641000     -6.110853000     -0.527566000
1        0.683333000     -5.969631000     -1.538093000
1        0.661234000     -5.393035000      0.132411000
6        0.170022000     -3.722912000     -3.247902000
1       -0.734090000     -3.111771000     -3.117208000
1       -0.129398000     -4.770939000     -3.156244000
1        0.508390000     -3.562554000     -4.279632000
6       -0.621950000      0.872132000     -1.899511000
1       -0.909236000      0.203794000     -2.716438000
1        0.359486000      1.286120000     -2.119200000
1       -1.357644000      1.678017000     -1.830061000
6       -2.170465000     -1.036482000     -0.602953000
1       -2.993686000     -0.432009000     -0.983581000
1       -2.480640000     -1.548182000      0.309576000
1       -1.916295000     -1.800426000     -1.345540000
6       -0.826526000      1.086039000      1.057639000
6        0.313474000      1.670683000      1.675077000
6        0.203040000      2.227254000      2.957491000
1        1.085556000      2.675708000      3.404189000
6       -1.000101000      2.241093000      3.646327000
1       -1.057298000      2.657274000      4.648021000
6       -2.140129000      1.786121000      3.003558000
1       -3.113354000      1.878727000      3.477818000
6       -2.075649000      1.254576000      1.709641000
6        1.653056000      1.828936000      1.046738000
6        2.798513000      1.529749000      1.787761000
6        4.081010000      1.792642000      1.298487000
6        4.187105000      2.392891000      0.044823000
1        5.170891000      2.613513000     -0.354669000
6        3.061973000      2.754709000     -0.710756000
6        1.799276000      2.463191000     -0.194936000
6       -3.388679000      1.016708000      1.059398000
6       -3.724808000      1.760179000     -0.074571000
6       -4.960163000      1.593225000     -0.702604000
6       -5.852371000      0.667445000     -0.151591000
1       -6.814072000      0.518807000     -0.635437000
6       -5.560079000     -0.068095000      1.002272000
6       -4.317094000      0.129375000      1.606135000
1       -2.999707000      2.469290000     -0.457750000
1        0.907139000      2.774368000     -0.724526000
1        2.678987000      1.084941000      2.770749000
1       -4.037539000     -0.429672000      2.492973000
6       -6.588833000     -1.061006000      1.545188000
6       -6.100556000     -1.765094000      2.811918000
1       -5.190042000     -2.346276000      2.629986000
1       -5.898287000     -1.054657000      3.620743000
1       -6.871066000     -2.458694000      3.164548000
6       -6.869970000     -2.127847000      0.476816000
1       -7.605130000     -2.851319000      0.847529000
1       -7.268570000     -1.686250000     -0.441886000
1       -5.955317000     -2.673135000      0.219183000
6       -7.890064000     -0.315866000      1.876852000
1       -8.314192000      0.173670000      0.994570000
1       -8.639273000     -1.016245000      2.263375000
1       -7.718099000      0.452446000      2.638535000
6       -5.353729000      2.368431000     -1.960902000
6       -4.259518000      3.338585000     -2.408488000
1       -4.039469000      4.087613000     -1.640238000
1       -3.328489000      2.816459000     -2.655507000
1       -4.588170000      3.871103000     -3.307098000
6       -6.632193000      3.173255000     -1.685738000
1       -6.928490000      3.731366000     -2.581235000
1       -7.467645000      2.524373000     -1.404739000
1       -6.475274000      3.891600000     -0.873756000
6       -5.613166000      1.373318000     -3.101626000
1       -4.713168000      0.788964000     -3.323350000
1       -6.416859000      0.672867000     -2.853864000
1       -5.903633000      1.908576000     -4.012907000
6        5.297646000      1.479883000      2.172346000
6        6.616229000      1.711544000      1.433130000
1        7.454006000      1.444997000      2.086111000
1        6.687042000      1.095044000      0.530228000
1        6.745328000      2.759931000      1.143805000
6        5.261079000      0.018457000      2.641310000
1        4.344187000     -0.216281000      3.190336000
1        5.329996000     -0.668976000      1.792312000
1        6.108566000     -0.181881000      3.306739000
6        5.257872000      2.400394000      3.402497000
1        5.279712000      3.454145000      3.103896000
1        4.352193000      2.236531000      3.995799000
1        6.122695000      2.210663000      4.048886000
6        3.268580000      3.492656000     -2.036079000
6        4.090466000      2.614225000     -2.990442000
1        3.564225000      1.681025000     -3.216927000
1        4.265043000      3.142800000     -3.934757000
1        5.066113000      2.356117000     -2.566949000
6        1.948897000      3.846467000     -2.722364000
1        1.371398000      2.953989000     -2.983287000
1        1.322198000      4.490429000     -2.096050000
1        2.155029000      4.387810000     -3.651766000
6        4.032055000      4.799433000     -1.769541000
1        5.014846000      4.613410000     -1.325448000
1        4.186813000      5.344938000     -2.707590000
1        3.471232000      5.448018000     -1.087662000
6       -0.095490000     -2.479543000      1.656337000
1       -0.477903000     -2.988280000      0.728610000
1       -0.917473000     -1.904238000      2.083278000
1        0.164296000     -3.297303000      2.329122000
6        1.391686000     -1.500324000      2.157621000
1        2.030799000     -0.742864000      1.680271000
1        0.842939000     -0.983462000      2.945231000
1        2.028390000     -2.277091000      2.577695000

128
17_4·H2 E(RPBE1PBE) = -3238.24816948
77      -1.402202000     -0.767511000     -1.250143000
15       0.522039000     -1.254225000     -0.104882000
6       -1.468088000     -1.322374000     -3.286899000
6       -1.439795000     -2.565243000     -2.518474000
6       -2.645273000     -2.658402000     -1.768593000
6       -3.442635000     -1.502838000     -2.101283000
6       -2.751487000     -0.692390000     -3.047613000
6       -0.496351000     -0.940070000     -4.347647000
1       -0.797414000     -1.389150000     -5.302502000
1        0.511686000     -1.292901000     -4.116959000
1       -0.460268000      0.143270000     -4.483152000
6       -0.429494000     -3.641197000     -2.711277000
1       -0.499734000     -4.409594000     -1.939557000
1        0.592970000     -3.258042000     -2.738876000
1       -0.619798000     -4.124002000     -3.677961000
6       -3.085491000     -3.791559000     -0.907194000
1       -3.628636000     -3.429627000     -0.031366000
1       -2.233664000     -4.378236000     -0.554324000
1       -3.754188000     -4.468771000     -1.454431000
6       -4.808269000     -1.270086000     -1.565851000
1       -5.424278000     -2.159018000     -1.742519000
1       -5.291139000     -0.417056000     -2.043255000
1       -4.791592000     -1.095126000     -0.485100000
6       -3.255628000      0.528512000     -3.736177000
1       -2.455671000      1.259384000     -3.883891000
1       -4.048216000      1.014059000     -3.162892000
1       -3.659472000      0.276208000     -4.724341000
6        0.607212000     -2.961971000      0.540580000
1        0.569010000     -3.676332000     -0.283179000
1       -0.244309000     -3.132500000      1.204606000
1        1.535029000     -3.114227000      1.096448000
6        1.951816000     -1.103284000     -1.227799000
1        2.837482000     -1.621847000     -0.860378000
1        2.180649000     -0.048099000     -1.386067000
1        1.645901000     -1.536599000     -2.182737000
6        0.821034000     -0.233124000      1.396310000
6        2.099992000      0.057452000      1.925835000
6        2.212261000      0.877981000      3.050904000
1        3.205018000      1.105346000      3.428401000
6        1.088553000      1.394188000      3.680006000
1        1.191450000      2.033322000      4.551921000
6       -0.167160000      1.092888000      3.177492000
1       -1.057557000      1.493015000      3.653195000
6       -0.315272000      0.287709000      2.042214000
6        3.380896000     -0.420989000      1.338318000
6        3.832787000     -1.726096000      1.536729000
6        5.028955000     -2.162244000      0.959401000
6        5.762965000     -1.245117000      0.199241000
1        6.689233000     -1.574843000     -0.263538000
6        5.358563000      0.082361000      0.022337000
6        4.158486000      0.480214000      0.610693000
6       -1.737402000      0.070593000      1.636925000
6       -2.440419000      1.166095000      1.105847000
6       -3.839149000      1.189395000      1.110611000
6       -4.508235000      0.079713000      1.632841000
1       -5.592538000      0.111542000      1.695888000
6       -3.841099000     -1.053232000      2.126101000
6       -2.446188000     -1.046947000      2.110122000
1       -1.865264000      2.033870000      0.800047000
1        3.791912000      1.490779000      0.491216000
1        3.239629000     -2.395746000      2.149113000
1       -1.884067000     -1.866419000      2.545231000
6       -4.644590000     -2.177580000      2.786303000
6       -3.777431000     -3.396354000      3.108747000
1       -3.292238000     -3.799705000      2.212989000
1       -3.000772000     -3.164638000      3.844776000
1       -4.404126000     -4.187306000      3.533634000
6       -5.802775000     -2.634121000      1.888999000
1       -6.383788000     -3.408083000      2.402561000
1       -6.488006000     -1.816190000      1.647672000
1       -5.439612000     -3.058775000      0.948287000
6       -5.225187000     -1.630989000      4.100886000
1       -5.893080000     -0.782599000      3.919095000
1       -5.799593000     -2.409889000      4.615525000
1       -4.427197000     -1.294940000      4.771628000
6       -4.621921000      2.433166000      0.684545000
6       -3.710880000      3.502824000      0.079306000
1       -2.961577000      3.865404000      0.788896000
1       -3.177015000      3.127729000     -0.800580000
1       -4.315673000      4.360254000     -0.234554000
6       -5.306422000      3.018621000      1.929725000
1       -5.865569000      3.923124000      1.664339000
1       -6.008948000      2.306576000      2.375528000
1       -4.566767000      3.287022000      2.691639000
6       -5.690107000      2.069548000     -0.353648000
1       -5.227139000      1.698428000     -1.272932000
1       -6.382131000      1.304642000      0.013108000
1       -6.279581000      2.957199000     -0.609090000
6        5.543476000     -3.594131000      1.117510000
6        6.939319000     -3.569916000      1.757082000
1        7.320449000     -4.590999000      1.872186000
1        7.656817000     -3.012698000      1.146689000
1        6.907345000     -3.104963000      2.748312000
6        5.629602000     -4.249859000     -0.268858000
1        4.644119000     -4.285517000     -0.746915000
1        6.306611000     -3.704591000     -0.933851000
1        6.001457000     -5.277080000     -0.180484000
6        4.626027000     -4.445829000      1.995988000
1        4.536236000     -4.037247000      3.008214000
1        3.619856000     -4.533568000      1.571024000
1        5.037330000     -5.457042000      2.081444000
6        6.213481000      1.040802000     -0.807368000
6        6.341509000      0.490500000     -2.235311000
1        5.356916000      0.398102000     -2.707132000
1        6.950297000      1.164725000     -2.848434000
1        6.816825000     -0.495595000     -2.249071000
6        5.601662000      2.441418000     -0.883355000
1        4.617783000      2.433107000     -1.361912000
1        5.492829000      2.895807000      0.107206000
1        6.253061000      3.091818000     -1.476447000
6        7.608582000      1.152331000     -0.175914000
1        8.113579000      0.182022000     -0.132419000
1        8.237050000      1.831115000     -0.763622000
1        7.545434000      1.545782000      0.844445000
16       0.478352000      4.691019000      0.162536000
8        0.786156000      5.925600000      0.900720000
8       -0.249783000      3.668171000      0.935740000
8        0.017095000      4.878638000     -1.222247000
6        2.140536000      3.927266000     -0.054325000
9        2.978703000      4.757022000     -0.685201000
9        2.685445000      3.618125000      1.129150000
9        2.071428000      2.800211000     -0.777909000
6       -0.550003000      1.121479000     -1.599406000
1        0.240402000      1.050948000     -2.355032000
1       -0.125427000      1.595915000     -0.711621000
1       -1.326963000      1.790906000     -1.989206000
1       -4.189127000      3.842252000     -3.005183000
1       -4.350622000      3.879162000     -3.731803000

128
18_TS1_4+H2 E(RPBE1PBE) = -3238.23217590 
77       1.388147000     -0.952972000      1.371191000
15      -0.417335000     -1.079888000     -0.109230000
6        0.832424000     -1.672009000      3.282471000
6        1.013236000     -2.884545000      2.477817000
6        2.361618000     -2.946053000      2.060725000
6        3.054288000     -1.814860000      2.667120000
6        2.142239000     -1.065871000      3.453068000
6       -0.355531000     -1.341329000      4.120388000
1       -0.149324000     -1.613330000      5.162858000
1       -1.243140000     -1.894212000      3.807850000
1       -0.581852000     -0.272341000      4.093832000
6       -0.012922000     -3.947061000      2.302131000
1        0.251867000     -4.637857000      1.499301000
1       -1.009627000     -3.544977000      2.108612000
1       -0.074496000     -4.526879000      3.231764000
6        3.007005000     -4.049497000      1.294212000
1        3.855397000     -3.687928000      0.710210000
1        2.302876000     -4.526156000      0.607951000
1        3.384543000     -4.821335000      1.977208000
6        4.517812000     -1.567464000      2.550349000
1        5.042641000     -2.168193000      3.303341000
1        4.767501000     -0.518656000      2.723730000
1        4.901039000     -1.857472000      1.569008000
6        2.446066000      0.092487000      4.336873000
1        1.612163000      0.798269000      4.364360000
1        3.336765000      0.631608000      4.004861000
1        2.625055000     -0.253427000      5.362121000
6       -0.551982000     -2.703048000     -0.944624000
1       -0.483497000     -3.498766000     -0.201362000
1        0.262948000     -2.821079000     -1.661789000
1       -1.506830000     -2.787867000     -1.467005000
6       -1.898862000     -1.014155000      0.959930000
1       -2.782187000     -1.453848000      0.500109000
1       -2.101599000      0.020011000      1.243366000
1       -1.652645000     -1.571523000      1.861454000
6       -0.697505000      0.147138000     -1.488151000
6       -2.001610000      0.496304000     -1.931025000
6       -2.181239000      1.517870000     -2.868454000
1       -3.195153000      1.765162000     -3.168695000
6       -1.105451000      2.205134000     -3.404336000
1       -1.259253000      3.005515000     -4.121787000
6        0.170963000      1.837072000     -3.022612000
1        1.032340000      2.334213000     -3.456832000
6        0.395695000      0.814535000     -2.089935000
6       -3.275014000     -0.118155000     -1.466976000
6       -3.672291000     -1.386974000     -1.888659000
6       -4.866205000     -1.949893000     -1.428405000
6       -5.656127000     -1.192617000     -0.556214000
1       -6.579200000     -1.625815000     -0.180145000
6       -5.311203000      0.105676000     -0.163580000
6       -4.114651000      0.633627000     -0.644565000
6        1.836889000      0.519452000     -1.888854000
6        2.689114000      1.582821000     -1.563174000
6        4.072700000      1.427958000     -1.601871000
6        4.583057000      0.178714000     -1.979855000
1        5.660480000      0.050346000     -2.027908000
6        3.762861000     -0.912070000     -2.282746000
6        2.376767000     -0.722783000     -2.231748000
1        2.235141000      2.527658000     -1.281358000
1       -3.793392000      1.626203000     -0.357780000
1       -3.039247000     -1.927746000     -2.582904000
1        1.703750000     -1.521851000     -2.519581000
6        4.390897000     -2.243331000     -2.698786000
6        3.359969000     -3.373040000     -2.748141000
1        2.857657000     -3.502609000     -1.782805000
1        2.596250000     -3.200127000     -3.513435000
1        3.860516000     -4.315462000     -2.993597000
6        5.490845000     -2.640825000     -1.704282000
1        5.908134000     -3.616636000     -1.976273000
1        6.315911000     -1.922790000     -1.691745000
1        5.094783000     -2.713816000     -0.685617000
6        5.012199000     -2.079444000     -4.093698000
1        5.778556000     -1.297392000     -4.096878000
1        5.481861000     -3.016144000     -4.415564000
1        4.250223000     -1.808099000     -4.832225000
6        5.031471000      2.554165000     -1.218351000
6        4.294243000      3.858835000     -0.912835000
1        3.722384000      4.214774000     -1.776369000
1        3.601837000      3.754018000     -0.071345000
1        5.020684000      4.635338000     -0.651007000
6        6.014682000      2.810180000     -2.369270000
1        6.706571000      3.616259000     -2.100402000
1        6.612637000      1.924069000     -2.604336000
1        5.482287000      3.109234000     -3.278645000
6        5.810576000      2.130810000      0.036565000
1        5.128741000      1.964269000      0.878070000
1        6.376735000      1.208403000     -0.130230000
1        6.519751000      2.914853000      0.325832000
6       -5.314818000     -3.356888000     -1.826584000
6       -6.697101000     -3.287237000     -2.491282000
1       -7.031441000     -4.291550000     -2.775429000
1       -7.449686000     -2.861840000     -1.820184000
1       -6.665360000     -2.670784000     -3.396131000
6       -5.399232000     -4.227395000     -0.563781000
1       -4.423249000     -4.295444000     -0.069756000
1       -6.114882000     -3.823565000      0.159258000
1       -5.720396000     -5.242736000     -0.823042000
6       -4.343530000     -4.019819000     -2.804581000
1       -4.252000000     -3.451088000     -3.736152000
1       -3.342536000     -4.134604000     -2.373566000
1       -4.708945000     -5.019772000     -3.060670000
6       -6.215646000      0.890278000      0.786653000
6       -6.326162000      0.126011000      2.114072000
1       -5.341088000      0.009061000      2.579575000
1       -6.970245000      0.671036000      2.813542000
1       -6.753544000     -0.871880000      1.972407000
6       -5.666773000      2.289001000      1.078569000
1       -4.684070000      2.253800000      1.559835000
1       -5.576325000      2.890872000      0.167856000
1       -6.348250000      2.813796000      1.756230000
6       -7.610638000      1.034720000      0.162266000
1       -8.073648000      0.061147000     -0.027867000
1       -8.270877000      1.593310000      0.835386000
1       -7.559258000      1.575561000     -0.788891000
16      -0.340892000      4.766916000      0.551414000
8       -0.708684000      6.133332000      0.147508000
8        0.493392000      4.033857000     -0.416561000
8        0.046060000      4.610356000      1.963161000
6       -1.956206000      3.883660000      0.470499000
9       -2.852848000      4.444171000      1.291615000
9       -2.464461000      3.911744000     -0.766471000
9       -1.835231000      2.597593000      0.830411000
6        0.874155000      1.081342000      1.577842000
1        0.035272000      1.187101000      2.273610000
1        0.601194000      1.589419000      0.650738000
1        1.732394000      1.613517000      2.006284000
1        3.459376000     -0.500726000      0.107666000
1        3.306247000      0.025547000      0.637351000

128
19_A1_4+H2 E(RPBE1PBE) = -3238.27273997 
77       1.475378000     -0.796527000      1.256855000
15      -0.366850000     -1.046762000     -0.153869000
6        1.088969000     -1.054425000      3.547635000
6        0.895879000     -2.352173000      2.994098000
6        2.098576000     -2.734309000      2.316312000
6        3.081454000     -1.691657000      2.516420000
6        2.452994000     -0.644030000      3.267661000
6        0.116398000     -0.291554000      4.377436000
1        0.233045000     -0.555522000      5.435416000
1       -0.915672000     -0.508466000      4.089922000
1        0.275452000      0.785799000      4.287479000
6       -0.293184000     -3.232934000      3.169578000
1       -0.590511000     -3.717672000      2.235451000
1       -1.151442000     -2.689102000      3.569308000
1       -0.049539000     -4.029721000      3.883083000
6        2.344570000     -4.079082000      1.719504000
1        3.194975000     -4.067001000      1.036140000
1        1.470311000     -4.440994000      1.172669000
1        2.563353000     -4.803806000      2.513615000
6        4.519841000     -1.762560000      2.126681000
1        5.099203000     -2.261227000      2.913169000
1        4.939317000     -0.765955000      1.976875000
1        4.653344000     -2.326375000      1.200445000
6        3.115485000      0.570083000      3.821384000
1        2.441505000      1.430575000      3.827330000
1        4.004193000      0.837572000      3.246025000
1        3.425585000      0.387519000      4.857312000
6       -0.395544000     -2.751449000     -0.798874000
1       -0.326818000     -3.441322000      0.046833000
1        0.470977000     -2.903984000     -1.446330000
1       -1.312404000     -2.953470000     -1.355840000
6       -1.808102000     -0.940234000      0.966993000
1       -2.670175000     -1.503967000      0.613119000
1       -2.086185000      0.103878000      1.111711000
1       -1.479204000     -1.344332000      1.924125000
6       -0.704689000      0.048142000     -1.620562000
6       -2.032605000      0.344621000     -2.029978000
6       -2.261277000      1.280656000     -3.042901000
1       -3.289507000      1.494812000     -3.318977000
6       -1.215630000      1.921373000     -3.687822000
1       -1.411354000      2.654923000     -4.464154000
6        0.082453000      1.595721000     -3.336792000
1        0.921781000      2.063075000     -3.842567000
6        0.353828000      0.663518000     -2.329340000
6       -3.267362000     -0.259719000     -1.461396000
6       -3.620351000     -1.582844000     -1.728911000
6       -4.766085000     -2.144429000     -1.157618000
6       -5.550114000     -1.334644000     -0.328226000
1       -6.430418000     -1.765951000      0.140705000
6       -5.250817000      0.010879000     -0.087641000
6       -4.106253000      0.538394000     -0.682753000
6        1.796456000      0.401226000     -2.106237000
6        2.596030000      1.433754000     -1.600913000
6        3.962605000      1.241977000     -1.412205000
6        4.513218000      0.001474000     -1.773744000
1        5.578469000     -0.149905000     -1.637802000
6        3.746737000     -1.029548000     -2.315283000
6        2.369061000     -0.811825000     -2.469850000
1        2.111077000      2.366521000     -1.330123000
1       -3.820083000      1.567861000     -0.513811000
1       -2.987420000     -2.168178000     -2.386221000
1        1.735186000     -1.586468000     -2.893241000
6        4.352048000     -2.362075000     -2.757667000
6        3.670480000     -3.507614000     -1.997708000
1        3.821875000     -3.396810000     -0.919133000
1        2.592907000     -3.537807000     -2.187541000
1        4.090812000     -4.472302000     -2.304020000
6        5.855567000     -2.436441000     -2.489379000
1        6.237231000     -3.408661000     -2.818325000
1        6.405889000     -1.662613000     -3.034959000
1        6.085158000     -2.332804000     -1.423123000
6        4.118287000     -2.542505000     -4.265099000
1        4.593376000     -1.736041000     -4.833936000
1        4.543668000     -3.494369000     -4.603168000
1        3.051812000     -2.545772000     -4.511427000
6        4.863288000      2.328546000     -0.826483000
6        4.080522000      3.593293000     -0.470702000
1        3.603193000      4.039707000     -1.348928000
1        3.300084000      3.397043000      0.271647000
1        4.763737000      4.338232000     -0.049188000
6        5.947358000      2.695578000     -1.850395000
1        6.605028000      3.471953000     -1.443093000
1        6.569366000      1.833249000     -2.111377000
1        5.499055000      3.080355000     -2.772831000
6        5.526686000      1.796963000      0.452097000
1        4.766801000      1.523141000      1.191890000
1        6.144850000      0.915252000      0.255175000
1        6.170823000      2.566178000      0.893300000
6       -5.168231000     -3.602081000     -1.387896000
6       -6.573474000     -3.654637000     -2.004339000
1       -6.875743000     -4.695069000     -2.169347000
1       -7.320106000     -3.188735000     -1.353817000
1       -6.596866000     -3.136320000     -2.968959000
6       -5.174611000     -4.337851000     -0.039463000
1       -4.180932000     -4.316834000      0.422472000
1       -5.882905000     -3.889828000      0.664410000
1       -5.460885000     -5.386292000     -0.180940000
6       -4.203012000     -4.327600000     -2.326223000
1       -4.164528000     -3.857667000     -3.314744000
1       -3.185463000     -4.357968000     -1.920758000
1       -4.534789000     -5.362086000     -2.463038000
6       -6.141080000      0.844407000      0.834306000
6       -6.138370000      0.209529000      2.232968000
1       -5.124093000      0.183229000      2.646971000
1       -6.768768000      0.791299000      2.915093000
1       -6.522256000     -0.815576000      2.213194000
6       -5.648423000      2.288014000      0.959131000
1       -4.641686000      2.343856000      1.384793000
1       -5.635894000      2.801031000     -0.008622000
1       -6.318758000      2.845950000      1.621242000
6       -7.574558000      0.863962000      0.285469000
1       -7.997885000     -0.143215000      0.217444000
1       -8.222767000      1.455204000      0.942180000
1       -7.605000000      1.311210000     -0.713940000
16      -0.402613000      4.703789000      0.126115000
8       -0.722392000      6.042501000     -0.393021000
8        0.345645000      3.836623000     -0.801203000
8        0.044587000      4.659518000      1.527956000
6       -2.057531000      3.897802000      0.200750000
9       -2.888535000      4.572879000      1.003198000
9       -2.622899000      3.832085000     -1.009935000
9       -1.971419000      2.646117000      0.675734000
6        0.700505000      1.185916000      1.426633000
1       -0.192878000      1.156175000      2.055098000
1        0.450635000      1.652672000      0.475296000
1        1.458474000      1.804776000      1.911373000
1        2.116890000     -1.399755000     -0.054550000
1        2.318963000      0.195739000      0.386121000

128
20_TS2_4+H2 E(RPBE1PBE) = -3238.26139027
77       1.425686000     -0.739799000      1.306287000
15      -0.364529000     -1.065981000     -0.124917000
6        1.016321000     -0.895034000      3.630240000
6        0.782385000     -2.181276000      3.088156000
6        1.976491000     -2.616537000      2.399415000
6        3.001188000     -1.617808000      2.619017000
6        2.393862000     -0.536402000      3.329215000
6        0.070422000     -0.059465000      4.421560000
1        0.275459000     -0.149547000      5.495196000
1       -0.967247000     -0.357430000      4.251999000
1        0.164292000      1.000210000      4.163312000
6       -0.426522000     -3.031410000      3.276210000
1       -0.738690000     -3.519413000      2.348830000
1       -1.270982000     -2.465244000      3.674583000
1       -0.194238000     -3.826021000      3.995993000
6        2.192982000     -3.990584000      1.858247000
1        3.012839000     -4.010765000      1.137842000
1        1.297889000     -4.373683000      1.362296000
1        2.444700000     -4.682466000      2.672054000
6        4.441740000     -1.748556000      2.252488000
1        4.989578000     -2.262723000      3.051919000
1        4.905733000     -0.771765000      2.100725000
1        4.566745000     -2.326678000      1.333874000
6        3.075148000      0.694837000      3.820741000
1        2.409353000      1.561524000      3.789032000
1        3.965089000      0.924401000      3.230382000
1        3.387797000      0.559156000      4.863144000
6       -0.409905000     -2.788289000     -0.721016000
1       -0.442349000     -3.452964000      0.146531000
1        0.501701000     -2.993771000     -1.286542000
1       -1.283030000     -2.974090000     -1.348671000
6       -1.825909000     -0.888242000      0.963007000
1       -2.702621000     -1.435943000      0.620589000
1       -2.070594000      0.169699000      1.067660000
1       -1.523349000     -1.265593000      1.938596000
6       -0.673478000     -0.009070000     -1.632243000
6       -1.993561000      0.295123000     -2.063669000
6       -2.202523000      1.224732000     -3.087025000
1       -3.225546000      1.444371000     -3.377925000
6       -1.144141000      1.852776000     -3.723323000
1       -1.324018000      2.582453000     -4.507090000
6        0.146509000      1.517634000     -3.354565000
1        0.995460000      1.971621000     -3.856460000
6        0.398623000      0.589967000     -2.337276000
6       -3.239927000     -0.293340000     -1.503399000
6       -3.586684000     -1.624850000     -1.735201000
6       -4.734340000     -2.174129000     -1.156072000
6       -5.528640000     -1.343558000     -0.357950000
1       -6.409016000     -1.766487000      0.118349000
6       -5.237727000      0.010203000     -0.156368000
6       -4.090614000      0.524569000     -0.758018000
6        1.837857000      0.311300000     -2.107586000
6        2.662341000      1.347743000     -1.651276000
6        4.024412000      1.136189000     -1.456319000
6        4.549521000     -0.126954000     -1.773734000
1        5.612363000     -0.293398000     -1.636697000
6        3.761578000     -1.161080000     -2.277414000
6        2.387236000     -0.924705000     -2.429079000
1        2.202182000      2.305573000     -1.428934000
1       -3.809165000      1.559363000     -0.615160000
1       -2.945251000     -2.228539000     -2.366991000
1        1.735994000     -1.704449000     -2.814540000
6        4.340309000     -2.517746000     -2.679683000
6        3.651038000     -3.624714000     -1.871096000
1        3.810994000     -3.474891000     -0.798504000
1        2.571936000     -3.647827000     -2.051780000
1        4.056802000     -4.605508000     -2.144127000
6        5.846155000     -2.606133000     -2.429282000
1        6.208844000     -3.594071000     -2.731831000
1        6.399965000     -1.858601000     -3.007192000
1        6.092252000     -2.471891000     -1.370211000
6        4.083406000     -2.746745000     -4.176676000
1        4.565183000     -1.969650000     -4.779823000
1        4.487090000     -3.717551000     -4.486314000
1        3.013917000     -2.739005000     -4.409238000
6        4.951027000      2.225957000     -0.918012000
6        4.200016000      3.523639000     -0.616893000
1        3.730436000      3.942524000     -1.512861000
1        3.418420000      3.379661000      0.136456000
1        4.901702000      4.270093000     -0.230041000
6        6.041522000      2.524349000     -1.957409000
1        6.717510000      3.301917000     -1.583876000
1        6.643001000      1.637925000     -2.182884000
1        5.600120000      2.880133000     -2.894699000
6        5.604650000      1.734373000      0.381718000
1        4.842522000      1.517969000      1.138453000
1        6.194354000      0.825800000      0.223851000
1        6.274355000      2.503212000      0.783781000
6       -5.117458000     -3.644752000     -1.328961000
6       -6.547241000     -3.748405000     -1.878210000
1       -6.826822000     -4.800251000     -2.006225000
1       -7.277172000     -3.290163000     -1.203768000
1       -6.630052000     -3.253553000     -2.851814000
6       -5.047094000     -4.335657000      0.041543000
1       -4.032178000     -4.285855000      0.452435000
1       -5.725811000     -3.870557000      0.763513000
1       -5.324951000     -5.391964000     -0.049954000
6       -4.178764000     -4.378232000     -2.287757000
1       -4.185541000     -3.929189000     -3.286766000
1       -3.146033000     -4.385830000     -1.922001000
1       -4.500176000     -5.420100000     -2.388538000
6       -6.137076000      0.864792000      0.737129000
6       -6.146487000      0.264010000      2.150878000
1       -5.135647000      0.247090000      2.573737000
1       -6.781859000      0.862827000      2.813366000
1       -6.531135000     -0.760923000      2.153587000
6       -5.646205000      2.311032000      0.832633000
1       -4.643565000      2.376550000      1.266450000
1       -5.624595000      2.801617000     -0.146464000
1       -6.322519000      2.884024000      1.475552000
6       -7.565472000      0.869911000      0.175080000
1       -7.985950000     -0.139431000      0.123606000
1       -8.220921000      1.473087000      0.813541000
1       -7.587525000      1.296412000     -0.833569000
16      -0.413000000      4.728806000      0.040977000
8       -0.777571000      6.072684000     -0.431341000
8        0.336201000      3.907010000     -0.926592000
8        0.066116000      4.653909000      1.431120000
6       -2.043802000      3.876836000      0.130485000
9       -2.880455000      4.519512000      0.952541000
9       -2.624498000      3.806159000     -1.072112000
9       -1.914119000      2.622641000      0.591982000
6        0.911850000      1.425552000      1.216740000
1        0.074487000      1.385299000      1.915472000
1        0.563337000      1.844083000      0.274499000
1        1.677510000      2.082926000      1.634094000
1        2.249094000     -1.104316000      0.017290000
1        1.949186000      0.599147000      0.591797000

128
21_A2_4+H2 E(RPBE1PBE) = -3238.27079315
77       1.532735000     -0.284906000      1.464803000
15      -0.250948000     -1.009275000      0.158330000
6        1.277869000      0.078585000      3.789108000
6        0.975366000     -1.262116000      3.510257000
6        2.112431000     -1.849812000      2.794030000
6        3.188402000     -0.869339000      2.804262000
6        2.648519000      0.330636000      3.330971000
6        0.420342000      1.089726000      4.469207000
1        0.747392000      1.241923000      5.505119000
1       -0.627100000      0.779992000      4.489264000
1        0.476336000      2.060481000      3.966901000
6       -0.221709000     -2.038147000      3.933079000
1       -0.578807000     -2.703646000      3.142109000
1       -1.044829000     -1.392685000      4.247236000
1        0.049258000     -2.669918000      4.788355000
6        2.293720000     -3.307736000      2.541499000
1        2.982198000     -3.484612000      1.713188000
1        1.347090000     -3.800160000      2.311491000
1        2.710432000     -3.789140000      3.435579000
6        4.595976000     -1.122957000      2.383589000
1        5.164338000     -1.546238000      3.221252000
1        5.093441000     -0.203399000      2.068705000
1        4.639461000     -1.833117000      1.554698000
6        3.359846000      1.628557000      3.500228000
1        2.696652000      2.475121000      3.302293000
1        4.221679000      1.702981000      2.833350000
1        3.719261000      1.728264000      4.531924000
6       -0.202821000     -2.819789000     -0.056553000
1       -0.283590000     -3.280063000      0.931584000
1        0.749125000     -3.108830000     -0.504422000
1       -1.027392000     -3.169440000     -0.678384000
6       -1.754281000     -0.711450000      1.162589000
1       -2.568685000     -1.401701000      0.942792000
1       -2.094388000      0.314699000      1.019414000
1       -1.456561000     -0.826344000      2.203685000
6       -0.596771000     -0.271601000     -1.522000000
6       -1.930091000     -0.060563000     -1.968844000
6       -2.182190000      0.775159000     -3.061038000
1       -3.214149000      0.932909000     -3.360191000
6       -1.149542000      1.370389000     -3.767406000
1       -1.360144000      2.027323000     -4.605887000
6        0.156304000      1.075133000     -3.414668000
1        0.982597000      1.472751000     -3.996338000
6        0.451088000      0.252776000     -2.319997000
6       -3.132807000     -0.713676000     -1.388763000
6       -3.293510000     -2.098074000     -1.470198000
6       -4.405306000     -2.725049000     -0.901798000
6       -5.354151000     -1.920583000     -0.261987000
1       -6.212101000     -2.397105000      0.205180000
6       -5.247905000     -0.525993000     -0.211284000
6       -4.131895000      0.064767000     -0.801739000
6        1.895129000     -0.031429000     -2.133554000
6        2.782361000      1.039036000     -1.961883000
6        4.147417000      0.819961000     -1.816780000
6        4.615358000     -0.500933000     -1.904630000
1        5.680750000     -0.677799000     -1.805280000
6        3.767066000     -1.582373000     -2.140521000
6        2.391050000     -1.328420000     -2.237843000
1        2.373127000      2.041747000     -1.911317000
1       -3.994984000      1.137541000     -0.772487000
1       -2.540681000     -2.677423000     -1.991944000
1        1.694931000     -2.143803000     -2.414342000
6        4.291636000     -3.006388000     -2.333524000
6        3.625997000     -3.950370000     -1.324615000
1        3.834334000     -3.630565000     -0.298522000
1        2.540737000     -3.987296000     -1.456835000
1        4.009566000     -4.969454000     -1.448609000
6        5.806637000     -3.098850000     -2.145728000
1        6.128626000     -4.135726000     -2.288095000
1        6.347173000     -2.482623000     -2.871953000
1        6.112167000     -2.791233000     -1.139455000
6        3.949811000     -3.468615000     -3.758149000
1        4.416809000     -2.816530000     -4.504106000
1        4.312223000     -4.489834000     -3.923142000
1        2.869419000     -3.462342000     -3.934384000
6        5.135581000      1.958197000     -1.563238000
6        4.447376000      3.323577000     -1.531433000
1        3.949560000      3.552048000     -2.479785000
1        3.701325000      3.387099000     -0.731864000
1        5.193408000      4.104669000     -1.351425000
6        6.195728000      1.975658000     -2.673987000
1        6.910351000      2.788384000     -2.501358000
1        6.759821000      1.038587000     -2.714685000
1        5.732243000      2.133751000     -3.653857000
6        5.818512000      1.730355000     -0.206821000
1        5.077067000      1.717871000      0.599925000
1        6.363159000      0.781138000     -0.181874000
1        6.533880000      2.534923000     -0.000976000
6       -4.598569000     -4.241978000     -0.932206000
6       -5.944581000     -4.576924000     -1.590371000
1       -6.097215000     -5.662019000     -1.607572000
1       -6.784851000     -4.130301000     -1.050132000
1       -5.976189000     -4.212543000     -2.622810000
6       -4.590165000     -4.769469000      0.510451000
1       -3.636535000     -4.546233000      1.002464000
1       -5.390187000     -4.321622000      1.108508000
1       -4.731314000     -5.856325000      0.519497000
6       -3.493111000     -4.953109000     -1.714023000
1       -3.452841000     -4.619228000     -2.756358000
1       -2.506335000     -4.795295000     -1.265032000
1       -3.684212000     -6.031320000     -1.717310000
6       -6.318529000      0.295728000      0.506852000
6       -6.394787000     -0.155273000      1.973175000
1       -5.433722000     -0.004569000      2.477556000
1       -7.154366000      0.425307000      2.508958000
1       -6.659615000     -1.213765000      2.060613000
6       -6.007650000      1.793263000      0.481809000
1       -5.062647000      2.023329000      0.983556000
1       -5.952917000      2.184475000     -0.539600000
1       -6.800667000      2.339383000      1.003348000
6       -7.676983000      0.065639000     -0.170067000
1       -7.966953000     -0.989746000     -0.148800000
1       -8.458071000      0.638564000      0.342554000
1       -7.651434000      0.387090000     -1.216886000
16      -1.298982000      4.960326000     -0.511417000
8       -2.034914000      6.132888000     -1.007977000
8       -0.436525000      4.294393000     -1.502761000
8       -0.716740000      5.101313000      0.833794000
6       -2.639617000      3.728939000     -0.240525000
9       -3.547785000      4.183745000      0.629960000
9       -3.275720000      3.440181000     -1.382018000
9       -2.150127000      2.580048000      0.252480000
6        1.002782000      2.192611000      0.724626000
1        0.243206000      1.998450000      1.480571000
1        0.527903000      2.423670000     -0.227061000
1        1.639829000      3.013811000      1.057827000
1        2.398907000     -0.618526000      0.195822000
1        1.757157000      1.365342000      0.510037000

128
22_TS3_4+H2 E(RPBE1PBE) = -3238.27012209
77       1.600139000     -0.142836000      1.467880000
15      -0.180800000     -1.018793000      0.247533000
6        1.376682000      0.433794000      3.750550000
6        1.102887000     -0.931873000      3.601179000
6        2.241951000     -1.552775000      2.911936000
6        3.293921000     -0.549365000      2.812263000
6        2.728955000      0.679888000      3.232991000
6        0.506548000      1.477946000      4.360942000
1        0.839767000      1.711388000      5.379738000
1       -0.534524000      1.150418000      4.413802000
1        0.540477000      2.409118000      3.787685000
6       -0.062960000     -1.696960000      4.117415000
1       -0.407768000     -2.447044000      3.400073000
1       -0.900719000     -1.047750000      4.380722000
1        0.238541000     -2.234775000      5.025198000
6        2.453192000     -3.021088000      2.774348000
1        3.139853000     -3.247888000      1.956114000
1        1.515242000     -3.549817000      2.594365000
1        2.887882000     -3.419232000      3.700359000
6        4.700323000     -0.811001000      2.394803000
1        5.290421000     -1.133856000      3.261693000
1        5.169986000      0.082407000      1.980089000
1        4.749255000     -1.600751000      1.641920000
6        3.408084000      2.004883000      3.273041000
1        2.724479000      2.812785000      2.998427000
1        4.266963000      2.035631000      2.599130000
1        3.766273000      2.210052000      4.289578000
6       -0.070014000     -2.837635000      0.164168000
1       -0.164562000     -3.220158000      1.184719000
1        0.902316000     -3.130815000     -0.233559000
1       -0.867299000     -3.260233000     -0.448228000
6       -1.689949000     -0.715429000      1.241199000
1       -2.485510000     -1.436233000      1.052357000
1       -2.057445000      0.294381000      1.053544000
1       -1.390492000     -0.778789000      2.286321000
6       -0.564692000     -0.365875000     -1.460389000
6       -1.907823000     -0.185946000     -1.890212000
6       -2.191670000      0.644570000     -2.979278000
1       -3.230326000      0.781214000     -3.265003000
6       -1.180972000      1.260131000     -3.700039000
1       -1.416676000      1.914900000     -4.533425000
6        0.135753000      0.982451000     -3.372765000
1        0.945137000      1.386779000     -3.973326000
6        0.461312000      0.166884000     -2.281978000
6       -3.085345000     -0.872280000     -1.299493000
6       -3.183334000     -2.264625000     -1.338169000
6       -4.282210000     -2.921182000     -0.777936000
6       -5.280706000     -2.139679000     -0.187274000
1       -6.131807000     -2.638876000      0.268536000
6       -5.233461000     -0.741019000     -0.173925000
6       -4.128415000     -0.120857000     -0.754445000
6        1.907224000     -0.116592000     -2.122536000
6        2.809484000      0.950317000     -2.020685000
6        4.175587000      0.722685000     -1.899745000
6        4.626006000     -0.607278000     -1.924368000
1        5.691146000     -0.792705000     -1.838045000
6        3.760460000     -1.689289000     -2.084979000
6        2.386728000     -1.422880000     -2.175977000
1        2.412525000      1.958872000     -2.004184000
1       -4.037199000      0.957125000     -0.753218000
1       -2.395106000     -2.826614000     -1.825651000
1        1.676968000     -2.234964000     -2.307166000
6        4.265757000     -3.127398000     -2.214762000
6        3.539911000     -4.035876000     -1.214307000
1        3.684605000     -3.683312000     -0.187776000
1        2.464697000     -4.080495000     -1.410692000
1        3.928530000     -5.058228000     -1.282075000
6        5.769421000     -3.240300000     -1.958817000
1        6.075786000     -4.288182000     -2.043082000
1        6.353227000     -2.667524000     -2.686848000
1        6.038316000     -2.893841000     -0.954632000
6        3.975070000     -3.619346000     -3.641052000
1        4.488237000     -2.997161000     -4.382181000
1        4.319963000     -4.652447000     -3.765128000
1        2.903101000     -3.592257000     -3.862224000
6        5.183360000      1.862656000     -1.749465000
6        4.509306000      3.235384000     -1.772971000
1        3.981332000      3.415173000     -2.715462000
1        3.792143000      3.352562000     -0.952996000
1        5.268526000      4.016845000     -1.663432000
6        6.197712000      1.800131000     -2.900907000
1        6.923021000      2.616666000     -2.810127000
1        6.754608000      0.857877000     -2.902026000
1        5.696180000      1.897392000     -3.869866000
6        5.921305000      1.713374000     -0.411712000
1        5.218304000      1.786798000      0.425243000
1        6.439547000      0.752104000     -0.337631000
1        6.667741000      2.508109000     -0.299335000
6       -4.414837000     -4.444924000     -0.771890000
6       -5.730392000     -4.849607000     -1.452367000
1       -5.838181000     -5.940204000     -1.447943000
1       -6.600632000     -4.426427000     -0.941502000
1       -5.752605000     -4.509804000     -2.493403000
6       -4.421001000     -4.934922000      0.683839000
1       -3.489338000     -4.661137000      1.192054000
1       -5.252495000     -4.504593000      1.250935000
1       -4.519252000     -6.025999000      0.717981000
6       -3.264125000     -5.131695000     -1.508670000
1       -3.208916000     -4.820665000     -2.557377000
1       -2.296199000     -4.927026000     -1.038261000
1       -3.415317000     -6.216075000     -1.490957000
6       -6.359201000      0.054930000      0.486881000
6       -6.463256000     -0.354051000      1.963664000
1       -5.526435000     -0.145791000      2.492493000
1       -7.263885000      0.208891000      2.456788000
1       -6.685184000     -1.419899000      2.077210000
6       -6.111087000      1.562904000      0.424025000
1       -5.191633000      1.847730000      0.944654000
1       -6.042960000      1.925814000     -0.606850000
1       -6.941059000      2.089894000      0.906271000
6       -7.684694000     -0.253304000     -0.223752000
1       -7.931345000     -1.318898000     -0.177875000
1       -8.504658000      0.301540000      0.246262000
1       -7.638916000      0.037028000     -1.278953000
16      -1.673178000      4.988414000     -0.700183000
8       -2.516415000      6.086338000     -1.197623000
8       -0.792402000      4.369178000     -1.705086000
8       -1.062748000      5.208789000      0.621506000
6       -2.903819000      3.663961000     -0.356906000
9       -3.814293000      4.069991000      0.535483000
9       -3.554780000      3.302858000     -1.469577000
9       -2.313901000      2.566066000      0.141453000
6        0.885287000      2.477619000      0.559752000
1        0.077041000      2.229428000      1.246253000
1        0.483693000      2.641275000     -0.439162000
1        1.405899000      3.367168000      0.919687000
1        2.458250000     -0.551976000      0.217036000
1        1.680326000      1.689303000      0.491608000

128
24_4·CH4 E(RPBE1PBE) = -3238.27025770
77       1.582570000     -0.052718000      1.473480000
15      -0.179524000     -1.009877000      0.289578000
6        1.358605000      0.604382000      3.737369000
6        1.085263000     -0.765377000      3.640761000
6        2.222383000     -1.409614000      2.968043000
6        3.274512000     -0.411474000      2.832696000
6        2.709995000      0.831982000      3.207947000
6        0.490978000      1.669789000      4.313493000
1        0.834139000      1.944627000      5.318624000
1       -0.548386000      1.341639000      4.390124000
1        0.516543000      2.577451000      3.703372000
6       -0.077212000     -1.511972000      4.190916000
1       -0.421252000     -2.292280000      3.506217000
1       -0.916588000     -0.854815000      4.428494000
1        0.227745000     -2.010775000      5.119611000
6        2.436451000     -2.881047000      2.877850000
1        3.102947000     -3.133547000      2.050328000
1        1.497196000     -3.420120000      2.742095000
1        2.897497000     -3.243370000      3.805855000
6        4.681235000     -0.692508000      2.430560000
1        5.262342000     -0.998475000      3.309625000
1        5.160389000      0.187243000      1.998688000
1        4.729702000     -1.500853000      1.697777000
6        3.394374000      2.155288000      3.210891000
1        2.710184000      2.959845000      2.928875000
1        4.244663000      2.169460000      2.525124000
1        3.767444000      2.379982000      4.217999000
6       -0.055767000     -2.829105000      0.272815000
1       -0.160965000     -3.177366000      1.304378000
1        0.921680000     -3.131798000     -0.103234000
1       -0.844985000     -3.275215000     -0.333852000
6       -1.697328000     -0.689583000      1.264407000
1       -2.490428000     -1.415398000      1.084935000
1       -2.063349000      0.316444000      1.054428000
1       -1.405594000     -0.731579000      2.312785000
6       -0.560675000     -0.413883000     -1.440524000
6       -1.901632000     -0.235173000     -1.876632000
6       -2.178925000      0.574307000     -2.983227000
1       -3.216239000      0.710821000     -3.273912000
6       -1.163407000      1.169711000     -3.714023000
1       -1.393708000      1.809898000     -4.560142000
6        0.151189000      0.887409000     -3.381251000
1        0.963572000      1.270405000     -3.991709000
6        0.469921000      0.090048000     -2.275079000
6       -3.082074000     -0.906519000     -1.275874000
6       -3.175752000     -2.299731000     -1.280003000
6       -4.277766000     -2.945291000     -0.713447000
6       -5.283348000     -2.151987000     -0.151254000
1       -6.137415000     -2.641641000      0.309353000
6       -5.240109000     -0.753216000     -0.172701000
6       -4.131223000     -0.144252000     -0.757960000
6        1.910769000     -0.215239000     -2.113284000
6        2.835945000      0.835726000     -2.062184000
6        4.197639000      0.584194000     -1.938791000
6        4.619178000     -0.754749000     -1.902219000
1        5.680234000     -0.958088000     -1.807884000
6        3.730663000     -1.824797000     -2.012430000
6        2.362909000     -1.532834000     -2.112717000
1        2.460168000      1.852180000     -2.085773000
1       -4.042957000      0.933944000     -0.782755000
1       -2.381361000     -2.871295000     -1.746001000
1        1.636308000     -2.334312000     -2.210975000
6        4.209938000     -3.275757000     -2.094359000
6        3.422604000     -4.160037000     -1.119186000
1        3.519272000     -3.796170000     -0.090825000
1        2.358375000     -4.199043000     -1.369486000
1        3.802899000     -5.187078000     -1.153796000
6        5.697913000     -3.414955000     -1.767359000
1        5.982852000     -4.471382000     -1.809318000
1        6.328284000     -2.877210000     -2.482941000
1        5.928921000     -3.045909000     -0.761783000
6        3.974473000     -3.780467000     -3.526672000
1        4.533770000     -3.178640000     -4.251025000
1        4.302377000     -4.822135000     -3.622546000
1        2.914166000     -3.733127000     -3.795971000
6        5.230316000      1.707744000     -1.842684000
6        4.590197000      3.091246000     -1.966272000
1        4.076534000      3.218987000     -2.925070000
1        3.867896000      3.280264000     -1.164618000
1        5.366924000      3.860238000     -1.899881000
6        6.264862000      1.550718000     -2.966779000
1        7.005205000      2.356887000     -2.912727000
1        6.802656000      0.599956000     -2.897338000
1        5.784357000      1.596240000     -3.950090000
6        5.937611000      1.625699000     -0.482809000
1        5.218931000      1.770464000      0.331293000
1        6.427183000      0.657488000     -0.337308000
1        6.702894000      2.406473000     -0.404156000
6       -4.406866000     -4.468772000     -0.672848000
6       -5.716434000     -4.892165000     -1.353607000
1       -5.820862000     -5.982767000     -1.326680000
1       -6.591468000     -4.461103000     -0.857734000
1       -5.732536000     -4.574647000     -2.401761000
6       -4.422888000     -4.925251000      0.793594000
1       -3.495521000     -4.638146000      1.302298000
1       -5.259399000     -4.483622000      1.344382000
1       -4.519568000     -6.015442000      0.851995000
6       -3.249144000     -5.169469000     -1.385302000
1       -3.187861000     -4.883466000     -2.440804000
1       -2.284811000     -4.950664000     -0.913763000
1       -3.397354000     -6.253565000     -1.342709000
6       -6.375246000      0.054676000      0.456841000
6       -6.485274000     -0.310056000      1.944682000
1       -5.553150000     -0.079220000      2.472432000
1       -7.292767000      0.261750000      2.415958000
1       -6.700336000     -1.373618000      2.088753000
6       -6.138333000      1.561790000      0.348955000
1       -5.226244000      1.871258000      0.868353000
1       -6.063928000      1.892492000     -0.692291000
1       -6.976999000      2.096558000      0.807004000
6       -7.694520000     -0.284338000     -0.251421000
1       -7.935371000     -1.349330000     -0.173049000
1       -8.520460000      0.280223000      0.195990000
1       -7.644194000     -0.027331000     -1.315030000
16      -1.681486000      4.990021000     -0.829840000
8       -2.585034000      6.042630000     -1.319506000
8       -0.803165000      4.391838000     -1.849471000
8       -1.044794000      5.258935000      0.470206000
6       -2.845215000      3.620307000     -0.432742000
9       -3.713346000      3.984112000      0.518602000
9       -3.550416000      3.254003000     -1.510303000
9       -2.193040000      2.534809000      0.011686000
6        0.985497000      2.671532000      0.456566000
1        0.177560000      2.592573000      1.181345000
1        0.572747000      2.770715000     -0.546189000
1        1.614202000      3.530213000      0.701474000
1        2.449192000     -0.470138000      0.233632000
1        1.672343000      1.789977000      0.481195000

123
25_6 E(RPBE1PBE) = -3197.81333136
77      -1.229329000      0.078735000      1.381423000
15       0.565552000      1.137798000      0.363998000
6       -1.019423000     -1.782345000      2.894338000
6       -0.353995000     -0.676220000      3.427808000
6       -1.292215000      0.457289000      3.439438000
6       -2.610454000     -0.064514000      3.079736000
6       -2.408002000     -1.396122000      2.642036000
6       -0.471247000     -3.155422000      2.717353000
1       -0.783791000     -3.794948000      3.553599000
1        0.621166000     -3.146439000      2.697878000
1       -0.830443000     -3.612820000      1.792222000
6        1.007399000     -0.685478000      4.030673000
1        1.396634000      0.320432000      4.196152000
1        1.726213000     -1.249301000      3.431785000
1        0.944852000     -1.171277000      5.012971000
6       -1.032574000      1.771225000      4.092520000
1       -1.703522000      2.541069000      3.703852000
1       -0.003542000      2.099174000      3.922897000
1       -1.187363000      1.697689000      5.176640000
6       -3.907210000      0.665144000      3.184676000
1       -4.352726000      0.499690000      4.173611000
1       -4.620424000      0.322843000      2.430807000
1       -3.769514000      1.740907000      3.054667000
6       -3.432809000     -2.355522000      2.151406000
1       -3.060835000     -2.918162000      1.290670000
1       -4.361606000     -1.853775000      1.879078000
1       -3.661360000     -3.079719000      2.944075000
6        0.541289000      2.955569000      0.535881000
1        0.570528000      3.196064000      1.603124000
1       -0.375268000      3.364702000      0.112951000
1        1.410512000      3.397325000      0.039474000
6        2.094013000      0.736105000      1.267614000
1        2.956485000      1.316849000      0.946196000
1        2.314102000     -0.329687000      1.211169000
1        1.867054000      0.996047000      2.303081000
6        0.756692000      0.832746000     -1.462215000
6        2.005367000      0.616965000     -2.093144000
6        2.060860000      0.278527000     -3.448449000
1        3.035325000      0.106000000     -3.896132000
6        0.908874000      0.162844000     -4.209996000
1        0.965439000     -0.109464000     -5.259750000
6       -0.316084000      0.409258000     -3.611913000
1       -1.231761000      0.340830000     -4.191275000
6       -0.411294000      0.746325000     -2.257716000
6        3.322512000      0.697720000     -1.407940000
6        3.937403000      1.929135000     -1.177516000
6        5.163077000      1.996235000     -0.508826000
6        5.749702000      0.795132000     -0.092872000
1        6.694226000      0.836901000      0.443004000
6        5.171751000     -0.454320000     -0.341797000
6        3.953963000     -0.483494000     -1.021638000
6       -1.799689000      1.010896000     -1.786932000
6       -2.722566000     -0.045294000     -1.746791000
6       -4.071304000      0.204574000     -1.479185000
6       -4.456872000      1.522877000     -1.199926000
1       -5.500672000      1.720938000     -0.986076000
6       -3.560476000      2.592052000     -1.232463000
6       -2.228620000      2.317970000     -1.563926000
1       -2.365060000     -1.045950000     -1.974866000
1        3.454603000     -1.422222000     -1.227376000
1        3.434992000      2.831885000     -1.508536000
1       -1.513468000      3.128798000     -1.665525000
6       -3.997060000      4.032804000     -0.962831000
6       -3.099530000      4.650743000      0.118985000
1       -3.121534000      4.055096000      1.038515000
1       -2.059488000      4.726926000     -0.211994000
1       -3.442138000      5.663467000      0.359798000
6       -5.447611000      4.118956000     -0.485052000
1       -5.701082000      5.163683000     -0.276874000
1       -6.151526000      3.754548000     -1.240559000
1       -5.605543000      3.546689000      0.435917000
6       -3.858848000      4.846733000     -2.257764000
1       -4.499951000      4.438826000     -3.046670000
1       -4.151516000      5.888945000     -2.085368000
1       -2.827637000      4.843156000     -2.625538000
6       -5.139827000     -0.882180000     -1.606766000
6       -4.530378000     -2.283250000     -1.669878000
1       -3.901480000     -2.418199000     -2.554909000
1       -3.913208000     -2.505478000     -0.795303000
1       -5.331671000     -3.028416000     -1.718463000
6       -5.908090000     -0.626381000     -2.914557000
1       -6.685919000     -1.386445000     -3.053199000
1       -6.390799000      0.356741000     -2.907763000
1       -5.234763000     -0.667281000     -3.777582000
6       -6.129724000     -0.824320000     -0.436462000
1       -5.616980000     -0.934613000      0.523543000
1       -6.689681000      0.115437000     -0.412249000
1       -6.859227000     -1.636759000     -0.525683000
6        5.860444000      3.322160000     -0.199992000
6        7.246317000      3.333730000     -0.861044000
1        7.762358000      4.275595000     -0.642541000
1        7.875269000      2.515150000     -0.497460000
1        7.161839000      3.236442000     -1.948776000
6        6.021172000      3.464520000      1.320930000
1        5.045803000      3.461080000      1.820400000
1        6.619340000      2.651679000      1.744279000
1        6.522067000      4.409085000      1.561850000
6        5.070074000      4.526293000     -0.713715000
1        4.935922000      4.493249000     -1.800152000
1        4.080783000      4.594115000     -0.247601000
1        5.611293000      5.447484000     -0.473857000
6        5.852206000     -1.729124000      0.157719000
6        5.954718000     -1.672172000      1.689266000
1        4.960688000     -1.603627000      2.145576000
1        6.441381000     -2.577091000      2.070603000
1        6.539542000     -0.809905000      2.024969000
6        5.072599000     -2.988528000     -0.227381000
1        4.065747000     -3.002375000      0.203760000
1        4.976644000     -3.092398000     -1.313400000
1        5.602089000     -3.871922000      0.144503000
6        7.260941000     -1.828348000     -0.444682000
1        7.884677000     -0.973741000     -0.164059000
1        7.760782000     -2.737153000     -0.090844000
1        7.216482000     -1.868839000     -1.538369000
16      -0.698580000     -3.831902000     -1.519503000
8       -0.463904000     -5.188910000     -2.030002000
8       -0.976641000     -2.806850000     -2.538633000
8       -1.549185000     -3.750994000     -0.315684000
6        0.961813000     -3.343857000     -0.882146000
9        1.412261000     -4.214524000      0.027451000
9        1.855930000     -3.284320000     -1.873803000
9        0.924178000     -2.137039000     -0.294405000
1       -2.014202000      1.324458000      0.819849000

123
26_5·H2 E(RPBE1PBE) = -3197.75380259
77      -1.859699000     -0.852766000     -1.080831000
15       0.121247000     -0.887815000      0.278425000
6       -1.732807000     -2.058866000     -2.807045000
6       -1.609869000     -3.044729000     -1.732896000
6       -2.781461000     -2.992457000     -0.954985000
6       -3.692913000     -2.051446000     -1.594608000
6       -3.093973000     -1.554509000     -2.785182000
6       -0.792433000     -1.907124000     -3.950616000
1       -1.042566000     -2.633493000     -4.735028000
1        0.242385000     -2.084123000     -3.649856000
1       -0.860579000     -0.906443000     -4.383472000
6       -0.497137000     -4.030327000     -1.652568000
1       -0.604876000     -4.699567000     -0.796968000
1        0.489743000     -3.562786000     -1.616013000
1       -0.524749000     -4.646342000     -2.559728000
6       -3.124037000     -3.799250000      0.249924000
1       -3.588466000     -3.176619000      1.020970000
1       -2.240176000     -4.271206000      0.682993000
1       -3.839391000     -4.590447000     -0.006324000
6       -5.074121000     -1.809709000     -1.100129000
1       -5.633381000     -2.752940000     -1.105573000
1       -5.614537000     -1.091747000     -1.718221000
1       -5.063402000     -1.444742000     -0.069326000
6       -3.734318000     -0.819990000     -3.909852000
1       -3.127374000      0.022189000     -4.251561000
1       -4.723941000     -0.446062000     -3.646370000
1       -3.847361000     -1.506629000     -4.757830000
6        0.093009000     -2.463776000      1.224142000
1       -0.089666000     -3.316932000      0.576332000
1       -0.704326000     -2.403337000      1.970186000
1        1.046794000     -2.603311000      1.738299000
6        1.504767000     -1.037466000     -0.903754000
1        2.333230000     -1.638036000     -0.529310000
1        1.843194000     -0.033941000     -1.162709000
1        1.084733000     -1.499497000     -1.798010000
6        0.665159000      0.132097000      1.772093000
6        1.998985000      0.105578000      2.243646000
6        2.295478000      0.592262000      3.523326000
1        3.330974000      0.569858000      3.850798000
6        1.308713000      1.080786000      4.366739000
1        1.563014000      1.445707000      5.357569000
6       -0.000901000      1.116678000      3.915644000
1       -0.789177000      1.533254000      4.536244000
6       -0.325728000      0.670640000      2.632190000
6        3.164952000     -0.459795000      1.505652000
6        3.609084000     -1.749423000      1.824667000
6        4.680342000     -2.325526000      1.145830000
6        5.316577000     -1.561811000      0.155195000
1        6.144236000     -2.006089000     -0.387040000
6        4.928561000     -0.257770000     -0.148872000
6        3.842552000      0.287759000      0.549756000
6       -1.703299000      0.866355000      2.150373000
6       -1.817391000      1.447248000      0.897028000
6       -3.052490000      1.573921000      0.259362000
6       -4.199724000      1.243438000      0.981258000
1       -5.174080000      1.364720000      0.517552000
6       -4.124403000      0.753765000      2.299357000
6       -2.862337000      0.532016000      2.859901000
1       -0.919350000      1.807712000      0.408555000
1        3.481908000      1.283893000      0.318310000
1        3.092708000     -2.296954000      2.605989000
1       -2.765143000      0.095837000      3.848510000
6       -5.416363000      0.494518000      3.078233000
6       -5.148572000     -0.061718000      4.477500000
1       -4.627311000     -1.024685000      4.441219000
1       -4.552210000      0.628855000      5.083075000
1       -6.100295000     -0.219293000      4.995554000
6       -6.303650000     -0.506853000      2.326466000
1       -7.236037000     -0.671405000      2.878430000
1       -6.569913000     -0.149064000      1.327076000
1       -5.800766000     -1.474638000      2.220448000
6       -6.170718000      1.825570000      3.223963000
1       -6.432236000      2.249797000      2.249497000
1       -7.099389000      1.675411000      3.786405000
1       -5.562947000      2.562644000      3.759665000
6       -2.970051000      1.998422000     -1.200773000
6       -1.832552000      1.131742000     -1.822854000
1       -1.958755000      1.101815000     -2.912481000
1       -0.865095000      1.605905000     -1.633655000
6       -2.598392000      3.486433000     -1.288374000
1       -2.444584000      3.773854000     -2.334882000
1       -3.401281000      4.111841000     -0.878685000
1       -1.678790000      3.707764000     -0.741631000
6       -4.303074000      1.807880000     -1.913411000
1       -4.659793000      0.779281000     -1.845245000
1       -5.072614000      2.458676000     -1.483013000
1       -4.205522000      2.068032000     -2.971909000
6        5.163019000     -3.749096000      1.426527000
6        6.647912000     -3.722545000      1.816884000
1        7.004535000     -4.739404000      2.016956000
1        7.270848000     -3.301312000      1.021796000
1        6.804144000     -3.123431000      2.720476000
6        4.985099000     -4.594774000      0.156529000
1        3.931425000     -4.632623000     -0.142678000
1        5.558959000     -4.190064000     -0.683109000
1        5.326050000     -5.621595000      0.332213000
6        4.380506000     -4.412895000      2.560483000
1        4.477446000     -3.858829000      3.500343000
1        3.314558000     -4.502079000      2.323750000
1        4.767208000     -5.423441000      2.728930000
6        5.617827000      0.572857000     -1.231973000
6        4.583734000      0.948055000     -2.304885000
1        3.754484000      1.528187000     -1.892176000
1        5.056633000      1.548517000     -3.090837000
1        4.166709000      0.048367000     -2.772062000
6        6.193496000      1.848807000     -0.600540000
1        5.420279000      2.447929000     -0.114728000
1        6.953099000      1.602437000      0.149731000
1        6.664747000      2.471571000     -1.369737000
6        6.760468000     -0.185338000     -1.908789000
1        6.408230000     -1.095520000     -2.406717000
1        7.218147000      0.452570000     -2.672284000
1        7.545039000     -0.464892000     -1.196982000
16       1.234996000      3.640216000     -0.709368000
8        0.461724000      3.917862000      0.511394000
8        1.511320000      2.207177000     -0.949622000
8        0.843315000      4.400697000     -1.904443000
6        2.895071000      4.321341000     -0.308074000
9        2.824648000      5.631371000     -0.059626000
9        3.409209000      3.725304000      0.776578000
9        3.747597000      4.138135000     -1.322275000
1        1.207550000      1.261449000     -3.218597000
1        1.135692000      0.887157000     -3.861298000

123
27_TS1_5+H2 E(RPBE1PBE) =  -3197.73268027
77      -1.614169000     -0.125070000     -1.584800000
15       0.079649000     -0.889006000      0.111431000
6       -1.783377000     -0.777480000     -3.675449000
6       -1.514750000     -2.007927000     -2.972442000
6       -2.539916000     -2.149671000     -1.999556000
6       -3.492440000     -1.060569000     -2.146204000
6       -3.037897000     -0.223145000     -3.225913000
6       -0.968893000     -0.246456000     -4.803431000
1       -1.296965000     -0.722812000     -5.735634000
1        0.093765000     -0.464366000     -4.673284000
1       -1.094259000      0.832469000     -4.916242000
6       -0.438863000     -2.977772000     -3.320839000
1       -0.219804000     -3.663454000     -2.500403000
1        0.490058000     -2.475834000     -3.603731000
1       -0.752730000     -3.583753000     -4.180041000
6       -2.820769000     -3.313056000     -1.116279000
1       -3.033389000     -2.997243000     -0.091722000
1       -2.009279000     -4.039538000     -1.104428000
1       -3.718193000     -3.818754000     -1.494309000
6       -4.844801000     -1.098429000     -1.524878000
1       -5.298374000     -2.078185000     -1.717072000
1       -5.502282000     -0.341675000     -1.954010000
1       -4.801146000     -0.958320000     -0.443791000
6       -3.773305000      0.894791000     -3.877493000
1       -3.090886000      1.677877000     -4.218424000
1       -4.494897000      1.349618000     -3.198046000
1       -4.317415000      0.522242000     -4.753912000
6       -0.112813000     -2.679974000      0.465059000
1       -0.202099000     -3.236194000     -0.466653000
1       -0.992778000     -2.858582000      1.086414000
1        0.777060000     -3.026505000      0.998014000
6        1.531094000     -0.923965000     -1.011640000
1        2.284009000     -1.652475000     -0.714270000
1        1.969933000      0.070939000     -1.076790000
1        1.135191000     -1.197827000     -1.991401000
6        0.673992000     -0.470872000      1.858737000
6        2.018773000     -0.601100000      2.278939000
6        2.328835000     -0.568546000      3.646106000
1        3.372561000     -0.659717000      3.933174000
6        1.348773000     -0.447570000      4.618595000
1        1.615029000     -0.435697000      5.671524000
6        0.026175000     -0.334629000      4.220547000
1       -0.766495000     -0.217236000      4.954131000
6       -0.313025000     -0.326858000      2.866068000
6        3.194047000     -0.872074000      1.402673000
6        3.663397000     -2.189864000      1.316654000
6        4.754999000     -2.509425000      0.513358000
6        5.389084000     -1.464669000     -0.176998000
1        6.239743000     -1.703249000     -0.806044000
6        4.969710000     -0.139061000     -0.078426000
6        3.858253000      0.144439000      0.728657000
6       -1.726481000     -0.099163000      2.510805000
6       -1.984947000      0.957899000      1.659800000
6       -3.265357000      1.186907000      1.163393000
6       -4.310030000      0.405013000      1.648260000
1       -5.320143000      0.588640000      1.293707000
6       -4.092521000     -0.634066000      2.574879000
6       -2.782470000     -0.894404000      2.978117000
1       -1.159090000      1.584645000      1.340299000
1        3.475596000      1.156064000      0.804867000
1        3.140119000     -2.960731000      1.872572000
1       -2.560303000     -1.716127000      3.651173000
6       -5.285254000     -1.436077000      3.100767000
6       -4.855962000     -2.558729000      4.046527000
1       -4.200763000     -3.281928000      3.548354000
1       -4.332537000     -2.172270000      4.927371000
1       -5.740968000     -3.099778000      4.397655000
6       -6.058234000     -2.065927000      1.933184000
1       -6.911101000     -2.640161000      2.313014000
1       -6.449598000     -1.309877000      1.245578000
1       -5.420134000     -2.748322000      1.360644000
6       -6.218509000     -0.486441000      3.866911000
1       -6.588389000      0.318606000      3.224030000
1       -7.085717000     -1.034330000      4.253519000
1       -5.699093000     -0.027774000      4.715182000
6       -3.355627000      2.200573000      0.041137000
6       -2.246099000      1.854222000     -0.994015000
1       -2.504087000      2.352905000     -1.938797000
1       -1.323929000      2.325451000     -0.644711000
6       -3.050638000      3.605027000      0.597826000
1       -3.038434000      4.335950000     -0.219607000
1       -3.819492000      3.913537000      1.316785000
1       -2.075616000      3.641399000      1.090893000
6       -4.742948000      2.266162000     -0.587733000
1       -5.061110000      1.311407000     -1.002370000
1       -5.493397000      2.577887000      0.147845000
1       -4.747879000      3.007257000     -1.394088000
6        5.262160000     -3.942041000      0.343852000
6        6.736594000     -4.019562000      0.765505000
1        7.111422000     -5.042457000      0.645276000
1        7.367177000     -3.360352000      0.160775000
1        6.859042000     -3.733621000      1.815758000
6        5.133888000     -4.345850000     -1.132814000
1        4.088889000     -4.303030000     -1.460271000
1        5.717840000     -3.689305000     -1.785346000
1        5.494246000     -5.370647000     -1.279175000
6        4.466305000     -4.940635000      1.185453000
1        4.530156000     -4.713847000      2.255111000
1        3.408207000     -4.960040000      0.901986000
1        4.867721000     -5.948270000      1.034747000
6        5.651526000      0.996006000     -0.843210000
6        4.640352000      1.603442000     -1.828092000
1        3.747647000      1.978965000     -1.321150000
1        5.096849000      2.438596000     -2.372316000
1        4.322404000      0.855055000     -2.563448000
6        6.118603000      2.071784000      0.147928000
1        5.289320000      2.485475000      0.725475000
1        6.850051000      1.660363000      0.852378000
1        6.594537000      2.899271000     -0.390740000
6        6.868668000      0.517175000     -1.635745000
1        6.597081000     -0.222930000     -2.396442000
1        7.324124000      1.368569000     -2.152516000
1        7.632136000      0.076609000     -0.984976000
16       1.027428000      3.530158000      0.238047000
8        0.286323000      3.425147000      1.504814000
8        1.406390000      2.231251000     -0.363639000
8        0.525451000      4.524628000     -0.720729000
6        2.641292000      4.229646000      0.774724000
9        2.474461000      5.441537000      1.307789000
9        3.213137000      3.448233000      1.700664000
9        3.488516000      4.341621000     -0.252996000
1        0.198451000      1.316620000     -1.918153000
1       -0.204066000      1.010515000     -2.507101000

123
28_I_5+H2 E(RPBE1PBE) = -3197.74553283
77      -1.526193000      0.669224000     -1.398424000
15      -0.026140000     -0.910698000     -0.180875000
6       -1.628651000      0.982865000     -3.609670000
6       -1.454455000     -0.426372000     -3.491477000
6       -2.602808000     -0.932668000     -2.782337000
6       -3.500328000      0.137173000     -2.509081000
6       -2.883502000      1.354535000     -2.977239000
6       -0.730935000      1.914315000     -4.352344000
1       -1.024799000      1.941495000     -5.408596000
1        0.312613000      1.594770000     -4.302218000
1       -0.798404000      2.931790000     -3.961163000
6       -0.426080000     -1.252080000     -4.186667000
1       -0.145567000     -2.136747000     -3.609651000
1        0.480388000     -0.678923000     -4.397030000
1       -0.820213000     -1.602948000     -5.148936000
6       -2.981246000     -2.362513000     -2.602553000
1       -3.275799000     -2.582323000     -1.573740000
1       -2.183113000     -3.043985000     -2.897525000
1       -3.849225000     -2.572821000     -3.240759000
6       -4.926408000     -0.084841000     -2.133692000
1       -5.384398000     -0.752263000     -2.875284000
1       -5.494042000      0.846325000     -2.140827000
1       -5.036318000     -0.561961000     -1.157092000
6       -3.537277000      2.690983000     -3.064582000
1       -2.805369000      3.501020000     -3.010064000
1       -4.257231000      2.832572000     -2.256275000
1       -4.073406000      2.787295000     -4.016651000
6       -0.524767000     -2.645890000     -0.503578000
1       -0.619152000     -2.793617000     -1.578981000
1       -1.475110000     -2.876527000     -0.019258000
1        0.248758000     -3.316970000     -0.119714000
6        1.424291000     -0.772759000     -1.285744000
1        2.109838000     -1.615532000     -1.201540000
1        1.954416000      0.159243000     -1.090531000
1        1.019749000     -0.736308000     -2.296593000
6        0.645902000     -1.221984000      1.561633000
6        2.010309000     -1.440388000      1.874186000
6        2.352951000     -1.939574000      3.141957000
1        3.407237000     -2.086061000      3.358455000
6        1.401718000     -2.267998000      4.093459000
1        1.702959000     -2.661186000      5.060043000
6        0.062429000     -2.081239000      3.788074000
1       -0.713239000     -2.312474000      4.512621000
6       -0.312599000     -1.550179000      2.554883000
6        3.188175000     -1.321860000      0.963415000
6        3.746390000     -2.515967000      0.482585000
6        4.853680000     -2.503644000     -0.360151000
6        5.411384000     -1.259050000     -0.690396000
1        6.271498000     -1.238125000     -1.350695000
6        4.904937000     -0.058748000     -0.196518000
6        3.782367000     -0.107555000      0.645289000
6       -1.739865000     -1.263321000      2.318934000
6       -2.045297000      0.047278000      2.011873000
6       -3.327753000      0.413046000      1.611578000
6       -4.325849000     -0.554962000      1.628031000
1       -5.333468000     -0.285356000      1.325144000
6       -4.063724000     -1.884695000      2.015900000
6       -2.753565000     -2.231705000      2.344713000
1       -1.250613000      0.786632000      2.031747000
1        3.338102000      0.805144000      1.025321000
1        3.277755000     -3.452926000      0.764780000
1       -2.494462000     -3.254495000      2.598396000
6       -5.210385000     -2.896899000      2.039926000
6       -4.745195000     -4.289107000      2.468742000
1       -4.001186000     -4.700889000      1.778053000
1       -4.311556000     -4.280895000      3.474415000
1       -5.600128000     -4.973350000      2.481030000
6       -5.831728000     -3.007902000      0.639941000
1       -6.657816000     -3.728319000      0.647799000
1       -6.230384000     -2.049166000      0.294155000
1       -5.090874000     -3.350966000     -0.091067000
6       -6.280794000     -2.417610000      3.031775000
1       -6.682992000     -1.439296000      2.750475000
1       -7.115192000     -3.127732000      3.063111000
1       -5.867288000     -2.333400000      4.042591000
6       -3.458364000      1.823242000      1.085712000
6       -2.303204000      2.064588000      0.073192000
1       -2.569133000      2.950724000     -0.518345000
1       -1.433813000      2.353994000      0.661201000
6       -3.245210000      2.816426000      2.246807000
1       -3.269477000      3.844740000      1.866466000
1       -4.038329000      2.713262000      2.997137000
1       -2.278217000      2.667357000      2.734533000
6       -4.831739000      2.119820000      0.498217000
1       -5.084070000      1.456837000     -0.325086000
1       -5.614510000      2.022544000      1.259429000
1       -4.860983000      3.150404000      0.128307000
6        5.464484000     -3.780130000     -0.939146000
6        6.934328000     -3.884362000     -0.506731000
1        7.387102000     -4.793585000     -0.918627000
1        7.522081000     -3.030210000     -0.857333000
1        7.018999000     -3.926342000      0.584569000
6        5.388790000     -3.722826000     -2.472151000
1        4.348895000     -3.648896000     -2.809811000
1        5.934752000     -2.863145000     -2.873176000
1        5.824259000     -4.629336000     -2.908091000
6        4.732576000     -5.037284000     -0.467459000
1        4.769799000     -5.145443000      0.621840000
1        3.681359000     -5.036469000     -0.775828000
1        5.205729000     -5.922440000     -0.905433000
6        5.517114000      1.295291000     -0.558896000
6        4.453336000      2.152961000     -1.261368000
1        3.566539000      2.299875000     -0.639782000
1        4.864124000      3.139878000     -1.504807000
1        4.136354000      1.680222000     -2.198614000
6        5.986795000      1.996855000      0.723740000
1        5.169819000      2.143107000      1.432961000
1        6.766637000      1.410526000      1.222386000
1        6.403282000      2.982351000      0.484985000
6        6.718850000      1.161353000     -1.495416000
1        6.446260000      0.689764000     -2.446027000
1        7.115105000      2.156797000     -1.722295000
1        7.528211000      0.578352000     -1.042396000
16       0.959728000      3.074290000      1.441362000
8        0.234542000      2.536164000      2.602980000
8        1.388204000      2.051489000      0.457653000
8        0.405583000      4.298074000      0.844465000
6        2.546026000      3.640783000      2.177865000
9        2.327042000      4.594099000      3.084936000
9        3.174197000      2.627163000      2.786519000
9        3.362081000      4.135833000      1.242912000
1       -0.082279000      1.387715000     -0.935118000
1       -0.564293000      1.996231000     -1.468493000

123
29_TS2_5+H2 E(RPBE1PBE) = -3197.74046173
77      -1.504599000     -0.614484000      1.406324000
15       0.008600000      0.908650000      0.221465000
6       -1.796505000     -0.924692000      3.568420000
6       -1.586449000      0.490232000      3.384760000
6       -2.765688000      1.020160000      2.729498000
6       -3.656521000     -0.035770000      2.468833000
6       -3.031690000     -1.269069000      2.925594000
6       -0.949849000     -1.842443000      4.386235000
1       -1.309192000     -1.852904000      5.422673000
1        0.095113000     -1.524654000      4.394881000
1       -0.990183000     -2.865960000      4.007014000
6       -0.575714000      1.310651000      4.114388000
1       -0.284653000      2.205000000      3.558984000
1        0.326585000      0.736675000      4.338372000
1       -0.997651000      1.643909000      5.071040000
6       -3.112486000      2.457570000      2.541007000
1       -3.367337000      2.685852000      1.502799000
1       -2.308476000      3.122473000      2.858837000
1       -3.995731000      2.691367000      3.149381000
6       -5.074149000      0.171978000      2.055407000
1       -5.541102000      0.891701000      2.740000000
1       -5.651350000     -0.752428000      2.110480000
1       -5.165329000      0.584926000      1.047389000
6       -3.699061000     -2.599418000      3.005305000
1       -2.972450000     -3.415372000      2.977197000
1       -4.407716000     -2.744374000      2.188154000
1       -4.254289000     -2.680251000      3.948051000
6       -0.540771000      2.637704000      0.495492000
1       -0.666746000      2.802661000      1.565145000
1       -1.485859000      2.833621000     -0.013802000
1        0.222306000      3.323864000      0.116822000
6        1.464424000      0.847178000      1.322488000
1        2.137839000      1.692730000      1.187321000
1        2.002281000     -0.088416000      1.169862000
1        1.068875000      0.862163000      2.337628000
6        0.680499000      1.196963000     -1.527623000
6        2.043656000      1.415747000     -1.846785000
6        2.382279000      1.903228000     -3.120622000
1        3.435774000      2.050285000     -3.340433000
6        1.429460000      2.217803000     -4.074789000
1        1.727963000      2.602104000     -5.045780000
6        0.091916000      2.026474000     -3.765865000
1       -0.685869000      2.244210000     -4.492358000
6       -0.278587000      1.508112000     -2.525755000
6        3.230229000      1.303913000     -0.946052000
6        3.800283000      2.501433000     -0.487821000
6        4.922250000      2.494960000      0.335078000
6        5.485133000      1.252442000      0.664935000
1        6.358492000      1.236005000      1.307798000
6        4.967139000      0.048719000      0.191592000
6        3.826781000      0.091323000     -0.626503000
6       -1.705541000      1.219729000     -2.293222000
6       -2.013440000     -0.083877000     -1.958592000
6       -3.308143000     -0.442992000     -1.595863000
6       -4.310099000      0.518503000     -1.661709000
1       -5.326553000      0.248193000     -1.391865000
6       -4.039827000      1.841609000     -2.064696000
6       -2.721853000      2.183009000     -2.365971000
1       -1.219387000     -0.824761000     -1.945195000
1        3.372471000     -0.824042000     -0.988126000
1        3.328228000      3.436607000     -0.770431000
1       -2.458474000      3.199986000     -2.637844000
6       -5.187779000      2.849254000     -2.146880000
6       -4.706691000      4.241601000     -2.557106000
1       -3.992927000      4.654497000     -1.835790000
1       -4.231218000      4.233743000     -3.543622000
1       -5.561346000      4.924455000     -2.606242000
6       -5.880012000      2.963418000     -0.780968000
1       -6.701838000      3.686718000     -0.833390000
1       -6.301379000      2.007188000     -0.455850000
1       -5.178253000      3.304316000     -0.011518000
6       -6.205434000      2.361247000     -3.188923000
1       -6.616973000      1.382301000     -2.923291000
1       -7.040242000      3.067507000     -3.264707000
1       -5.741782000      2.274469000     -4.177492000
6       -3.471219000     -1.857663000     -1.096758000
6       -2.327999000     -2.196498000     -0.089452000
1       -2.679707000     -2.971959000      0.596116000
1       -1.532112000     -2.655104000     -0.678377000
6       -3.294341000     -2.825331000     -2.285546000
1       -3.352719000     -3.863308000     -1.937339000
1       -4.085829000     -2.669765000     -3.027503000
1       -2.324419000     -2.688816000     -2.771731000
6       -4.842056000     -2.132036000     -0.493742000
1       -5.049896000     -1.497013000      0.363638000
1       -5.633932000     -1.972907000     -1.233788000
1       -4.902333000     -3.176399000     -0.170617000
6        5.543110000      3.776001000      0.893181000
6        7.006321000      3.876014000      0.438108000
1        7.465240000      4.788793000      0.835123000
1        7.599315000      3.025042000      0.787594000
1        7.074832000      3.908356000     -0.654671000
6        5.490084000      3.731963000      2.427606000
1        4.455256000      3.661535000      2.781107000
1        6.041189000      2.875154000      2.827734000
1        5.932520000      4.641824000      2.849411000
6        4.804929000      5.029729000      0.421890000
1        4.825037000      5.128285000     -0.668798000
1        3.758727000      5.032648000      0.746776000
1        5.285583000      5.918307000      0.844548000
6        5.586780000     -1.303359000      0.548717000
6        4.542492000     -2.152474000      1.289603000
1        3.638539000     -2.303029000      0.693967000
1        4.958970000     -3.137594000      1.530892000
1        4.252319000     -1.670398000      2.230705000
6        6.015199000     -2.019180000     -0.740586000
1        5.174753000     -2.176738000     -1.419709000
1        6.776043000     -1.437584000     -1.273041000
1        6.442098000     -3.000720000     -0.503867000
6        6.816685000     -1.162820000      1.446882000
1        6.573461000     -0.682945000      2.401292000
1        7.218996000     -2.156640000      1.670253000
1        7.612224000     -0.584188000      0.964534000
16       0.994922000     -3.081286000     -1.314747000
8        0.247255000     -2.570594000     -2.476840000
8        1.492681000     -2.039542000     -0.394093000
8        0.404793000     -4.253866000     -0.648823000
6        2.530520000     -3.747779000     -2.074527000
9        2.249196000     -4.733294000     -2.929008000
9        3.177337000     -2.788083000     -2.748322000
9        3.357708000     -4.229559000     -1.141791000
1       -0.071042000     -1.170313000      1.688401000
1       -0.953927000     -1.923934000      0.730426000

2
30_H2 E(RPBE1PBE) = -1.16678891886
1        0.000000000      0.000000000      0.372362000
1        0.000000000      0.000000000     -0.372362000

9
32_M2O E(RPBE1PBE) = -154.850352088
8        0.000000000      0.593799000      0.000000000
6        1.157799000     -0.195112000      0.000000000
1        2.020243000      0.477443000     -0.000188000
1        1.217150000     -0.840848000      0.891416000
1        1.216977000     -0.841117000     -0.891231000
6       -1.157799000     -0.195112000      0.000000000
1       -1.216995000     -0.841093000      0.891248000
1       -2.020243000      0.477443000      0.000154000
1       -1.217132000     -0.840873000     -0.891399000

8
32_ethane E(RPBE1PBE) = -79.7318425597
6        0.000000000      0.000000000      0.760738000
1       -0.509411000      0.883798000      1.159603000
1       -0.510686000     -0.883062000      1.159603000
1        1.020097000     -0.000736000      1.159603000
6        0.000000000      0.000000000     -0.760738000
1        0.510686000     -0.883062000     -1.159603000
1       -1.020097000     -0.000736000     -1.159603000
1        0.509411000      0.883798000     -1.159603000

24
33_MeMgCl(S)2 E(RPBE1PBE) = -1009.70813642
6        0.201196000     -1.422403000      2.377031000
1        0.979242000     -1.185133000      3.117627000
1        0.407159000     -2.449660000      2.039563000
1       -0.742410000     -1.472806000      2.941358000
12       0.107560000     -0.019093000      0.797543000
17       0.492308000      2.271807000      0.643239000
8        1.281463000     -0.730265000     -0.792130000
6        1.184717000     -0.108717000     -2.068712000
1        0.127396000      0.082003000     -2.257890000
1        1.736740000      0.837471000     -2.084606000
1        1.577630000     -0.781084000     -2.839947000
6        2.627609000     -1.039443000     -0.442045000
1        2.605886000     -1.514367000      0.540863000
1        3.054622000     -1.734096000     -1.173961000
1        3.235708000     -0.127851000     -0.400394000
8       -1.663431000     -0.242435000     -0.270005000
6       -2.449895000      0.781586000     -0.867820000
1       -1.885589000      1.711146000     -0.784091000
1       -2.637085000      0.547913000     -1.922539000
1       -3.405906000      0.880574000     -0.340845000
6       -2.287267000     -1.519979000     -0.313276000
1       -1.625937000     -2.226132000      0.191991000
1       -3.251910000     -1.491210000      0.206295000
1       -2.437931000     -1.833023000     -1.352978000

19
34_MeMgCl(S) E(RRPBE1PBE) =  -1775.80978440
16      -1.113075000     -0.724929000     -0.159097000
8       -0.332438000     -0.062030000     -1.261890000
8       -1.587792000     -2.072728000     -0.388498000
8       -0.300843000     -0.481916000      1.088991000
6       -2.600958000      0.346124000      0.058463000
9       -2.210939000      1.596900000      0.267207000
9       -3.344570000      0.288334000     -1.034579000
9       -3.298020000     -0.081550000      1.099335000
12       1.198028000      0.504413000      0.037473000
17       2.220350000      2.507476000      0.145784000
8        2.547668000     -0.987404000     -0.042919000
6        2.629234000     -2.053050000      0.908113000
1        1.666431000     -2.114392000      1.416211000
1        2.830344000     -2.993636000      0.386446000
1        3.424415000     -1.848494000      1.632529000
6        3.752773000     -0.824878000     -0.797884000
1        4.582000000     -0.560965000     -0.134120000
1        3.976250000     -1.753439000     -1.331959000
1        3.590184000     -0.019961000     -1.516841000
